# Supplementary material for: Computational prediction and conformation of relationships among microbes, drugs and diseases
Source: Sci Rep. 2025 Nov 29;16:53. doi: 10.1038/s41598-025-29306-6 (PMC12764909; doi:10.1038/s41598-025-29306-6)
Supplement: Supplementary file 1 — Supplementary Material 1 [file 41598_2025_29306_MOESM1_ESM.xlsx]

## Sheet: Table of contents
Table of contents
Disease	List of disease name and ID
Drug	List of drugs name and ID
Microbe	List of microbes name and ID
Score Table 1	disease-disease similarity table
Score Table 2	microbe-microbe similarity table
Score Table 3	drug-drug similarity table
S1-evidence for drug- microbe	evidences for identified drug- microbe
S2-evidence for microbe -disease	evidences for identified microbe -disease
S3-evidence for drug-microbe-disease	evidences for identified drug- microbe- disease
Case Studies(Table S1)	Extended Case Studies of Drug–Microbe–Disease Interactions

## Sheet: Disease
disease_id	disease_name
1	Acne
2	Acquired Immunodeficiency Syndrome
3	Acute skin abscess
4	Aggressive periodontitis
5	Alcoholic hepatitis
6	Alcoholism
7	Allergic asthma
8	Allergy
9	Alzheimer's Disease
10	Amyotrophic lateral sclerosis
11	Ankylosing spondylitis
12	Anorexia Nervosa
13	Aphthous stomatitis
14	Aphthous ulcer
15	Appendicitis
16	Arsenic exposure
17	Ascites
18	Asthma
19	Atherosclerosis
20	Atopic dermatitis
21	Atopic eczema
22	Atopic wheeze
23	Atopy
24	Atrophic gastritis
25	Attention Deficit Hyperactivity Disorder
26	Autism
27	Autism spectrum disorders
28	Autoimmune hepatitis
29	Autoimmune polyendocrine syndrome type 1
30	Azoospermia
31	Bacterial vaginosis
32	Barrett's oesophagus
33	Behcet's Disease
34	Bipolar disorder
35	Blepharitis
36	Botulism
37	Breast cancer
38	Bronchiectasis
39	Bronchiolitis
40	Budd-Chiari syndrome
41	Bullous pemphigoid
42	Cardiovascular disease
43	Caries
44	Celiac Disease, Coaliac disease
45	Cervical cancer
46	Cervicitis
47	Chagas' disease
48	Chlamydia
49	Chronic alcoholic pancreatitis
50	Chronic fatigue syndrome
51	Chronic kidney disease
52	Chronic lung disease
53	Chronic Obstructive Pulmonary Disease
54	Chronic prostatitis \/ Chronic pelvic pain syndrome
55	Chronic Rhinosinusitis
56	Chronic Rhinosinusitis with asthma
57	Chronic Rhinosinusitis with cystic fibrosis
58	Cirrhosis
59	Cirrhosis with pneumonia
60	Clonorchis sinensis infection
61	Clostridium difficile associated disease
62	Colon adenomas
63	Colorectal cancer
64	Conjunctival scarring
65	Constipation
66	COPD Exacerbation
67	Coronary artery disease
68	Coronary Heart Disease
69	Crohn's Disease
70	Cutaneous burn
71	Cystic Fibrosis
72	Cytolytic vaginosis
73	Dandruff
74	Denture Stomatitis
75	Disease-free
76	Diverticular disease
77	Endometrial cancer
78	Enthesitis-related arthritis
79	Eosinophilic esophagitis
80	Esophageal cancer
81	Exacerbations of idiopathic pulmonary fibrosis
82	Familial adenomatous polyposis
83	Functional dyspepsia
84	Gastric carcinoma
85	Gastroenteritis
86	Gastro-oesophageal reflux disease
87	Gestational diabetes
88	Gingivitis
89	Granulomatosis with polyangiitis
90	Granulomatous mastitis
91	Graves' disease
92	Halitosis
93	Hashimoto's thyroiditis
94	Head\/Neck cancer
95	Heart failure
96	Helicobacter pylori infection
97	Henoch-Sch?nlein Purpura
98	Hepatic encephalopathy
99	Hepatitis B
100	Hepatitis C
101	Hepatocellular cancer
102	Hirschsprung-associated enterocolitis
103	Hirschsprung's disease
104	HIV infection
105	HIV-infected pneumonia
106	Human papilloma virus infection
107	Hutchinson-Gilford progeria syndrome
108	Hyperlipidemia
109	Hypertension
110	Hyperthyroidism
111	Idiopathic infertility
112	Idiopathic nephrotic syndrome
113	Idiopathic Pulmonary Fibrosis
114	Idiopathic REM Sleep Behavior Disorder
115	Inactive Crohn's Disease
116	Infantile eczema
117	Infective colitis
118	Inflammatory Bowel Disease
119	Interstitial cystitis
120	Irritable Bowel Syndrome
121	Juvenile idiopathic arthritis
122	Kawasaki disease
123	Kidney stone
124	Laryngeal carcinoma
125	Liver fibrosis
126	Liver transplant
127	Lung cancer
128	Macular degeneration
129	Major depressive disorder
130	Maturity-onset diabetes of the young 2
131	Megaesophagus
132	Microscopic colitis
133	Multiple Sclerosis
134	Multiple system atrophy
135	Myasthenia gravis
136	Necrotizing enterocolitis
137	Neuromyelitis optica
138	Neuropathic bladder
139	Non alcoholic steatohepatitis
140	Non-alcoholic fatty liver disease
141	Nongonococcal urethritis
142	Obesity
143	Oligoasthenoteratozoospermia
144	Opisthorchis felineus infection
145	Oral cancer
146	Oral leukoplakia
147	Oral lichen planus
148	Oral potentially malignant disorder
149	Osmotic diarrhea
150	Osteoarthritis
151	Otitis Media
152	Overactive bladder
153	Pancreatic cancer
154	Pancreatitis
155	Parkinson's Disease
156	Pelvic inflammatory disease
157	Periodontal disease
158	periodontitis
159	Pervasive developmental disorder NOS
160	Pneumonia
161	Polycystic Ovary Syndrome
162	Postmenopausal
163	Pouchitis
164	Prediabetes
165	Preeclamsia
166	Pregnancy
167	Preterm birth
168	Primary biliary cholangitis
169	Primary biliary cirrhosis
170	Primary Open-Angle Glaucoma
171	Primary sclerosing cholangitis
172	Primary sclerosing cholangitis-IBD
173	Prostate cancer
174	Protracted bacterial bronchitis
175	Psoriasis
176	Psoriatic Arthritis
177	Pulmonary tubercolosis
178	Reactive arthritis
179	Rectal Carcinoma
180	Recurrent tonsillitis
181	Reflux esophagitis
182	Refractory celiac disease
183	Rett Syndrome
184	Rheumatoid Arthritis
185	Rhinovirus infection
186	Schizophrenia
187	Seminal hyperviscosity
188	Sensitive scalp
189	Severe fever with thrombocytopenia syndrome
190	severe skin and soft tissue infection
191	Shiga Toxin-producing E. coli infection
192	Short Bowel Syndrome
193	Sickle cell disease
194	Sj?gren Syndrome
195	Small intestine neoplasm
196	Smoking
197	Spinal cord injury
198	Spondyloarthritis
199	Stomach cancer
200	Systemic lupus erythematosus
201	Systemic sclerosis
202	T2D with hyperlipidemia
203	T2D with hypertension
204	T2D with hypertension and hyperlipidemia
205	Trachoma
206	Transient Ischemic Attack
207	Trichomonas vaginalis infection
208	Tuberculosis
209	Type 1 Diabetes
210	Type 2 Diabetes
211	Ulcerative Colitis
212	Urgency urinary incontinence
213	Uveitits
214	Viral Diarrhea
215	Viral respiratory tract infection
216	Vitiligo
217	Vulvar vestibulitis syndrome
218	Wilson's Disease
219	Allergic asthma
220	Allergic sensitization
221	Allergy
222	Asthma
223	Atopic dermatitis
224	Atopic sensitisation
225	Atopy
226	Bacterial Vaginosis
227	Clostridium difficile infection(CDI)
228	Colon cancer
229	Colorectal carcinoma
230	Constipation Irritable bowel syndrome(IBS)
231	COPD
232	Crohn's disease(CD)
233	Cystic fibrosis
234	Diarrhea Irritable bowel syndrome(IBS)
235	Eczema
236	Gastric and duodenal ulcer
237	Gastro-oesophageal reflux
238	Guttate psoriasis
239	Ileal Crohn's disease(CD)
240	Infectious colitis
241	Inflammatory bowel disease(IBD)
242	Irritable bowel syndrome(IBS)
243	Kidney stones
244	Liver cirrhosis
245	Necrotizing Enterocolitis
246	New-onset untreated rheumatoid arthrits
247	Obesity
248	Periodontal
249	Psoriasis
250	Recurrent wheeze
251	Rheumatoid arthrits
252	Skin and mucosal infections
253	Systemic inflammatory response syndrome
254	Type 1 diabetes
255	Type 2 diabetes
256	Ulcerative colitis
257	Whipple's disease

## Sheet: Drug
ID	Drugs
1	(1-(4-chlorophenoxy)-3-[(4, 6-dimethyl-2-pyrimidinyl) thio]-2- propanol)
2	(10R,11R)-Hydnocarpin
3	(10R,11R)-Hydnocarpin D
4	(10S,11S)-Hydnocarpin D
5	(1E)-1-{[(1E)-prop-1-ene-1-sulfinyl]sulfanyl}prop-1-ene
6	(1R,2S,7R,3E,11E)-2,18-diacetoxycembra-3,8(19),11,15(17)-tetraen-7-ol
7	(1R,2S,7R,3E,8E,11E)-2,18-diacetoxycembra-3,8,11,15(17)-tetraen-7-ol
8	(1R,2S,7R,8R)-2,18-diacetoxyasperdiol
9	(1R,3S,7R,8S,11S,12R)-3-hydroxy-1,4,8-trimethyl-12-(propan-2-yl)tricyclo[9.3.0.0]tetradec-4-en-6-one
10	(1R,4R,8S,11S,12R)-4-hydroxy-1,4,8-trimethyl-12-(propan-2-yl)tricyclo[9.3.0.0]tetradec-3(7)-en-6-one
11	(1Z)-(2-phenylethylidene)-lambda4-sulfanyliumolate
12	(1Z)-(prop-2-en-1-ylidene)-lambda4-sulfanyliumolate
13	(1Z)-ethylidene-lambda4-sulfanyliumolate
14	(2-(4-chlorophenyl)- 4-{[(6-methyl-2-pyridinyl)amino]methylene}-1,3-oxazol- 5(4H)-one)
15	(2-{[(2-phenylethyl)sulfanyl]sulfinyl}ethyl)benzene
16	(2E)-1-(1 ,3 -benzodioxol-5-yl)-3-(2-naphthyl)-2-propen-1-one
17	(2E)-1-(1,3-benzodioxol-5-yl)-3-(2-chloro-quinolin-3-yl)-2-propen-1-one
18	(2E)-1-(1,3-benzodioxol-5-yl)-3-[5-(2-nitro-phenyl)-furan-2-yl]-2-propen-1-one
19	(2E)-1-(2 ,4 ,5 -trimethoxyphenyl)-3-(2-chloro-6-methoxy-quinolin-3-yl)-2-propen-1-one
20	(2E)-1-(2 ,4 ,5 -trimethoxyphenyl)-3-(2-chloro-quinolin-3-yl)-2-propen-1-one
21	(2E)-1-(2 ,4 ,5 -trimethoxyphenyl)-3-(2-naphthyl)-2-propen-1-one
22	(2E)-1-(2 ,5 -dimethoxyphenyl)-3-(2-naphthyl)-2-propen-1-one
23	(2E)-1-(2 ,5 -dimethoxyphenyl)-3-[2,5-dimethyl-1-(3-trifluoromethyl-phenyl)-1H-pirrol-3-yl]-2-propen-1-one
24	(2E)-1-(3 ,4 ,5 -trimethoxyphenyl)-3-(2-naphthyl)-2-propen-1-one
25	(2E)-1-(3 ,4 -dimethoxyphenyl)-3-(2-naphthyl)-2-propen-1-one
26	(2E)-1-(3 ,5 -dimethoxyphenyl)-3-(2-naphthyl)-2-propen-1-one
27	(2E)-1-(3 -methoxyphenyl)-3-(2-naphthyl)-2-propen-1-one
28	(2E)-1-(4 -methoxyphenyl)-3-(2-naphthyl)-2-propen-1-one
29	(2E)-1-(5-clorotiophen-2-yl)-3-(3-methoxy-4-benzyloxi-phenyl)-2-propen-1-one
30	(2E)-1-[4 -(1H-imidazol-1-yl)phenyl]-3-(2-naphthyl)-2-propen-1-one
31	(2E)-1-[4 -(1H-imidazol-1-yl)phenyl]-3-(3-methoxy-4-benzyloxi-phenyl)-2-propen-1-one
32	(2E)-1-[4-(3-nitropyridin-2-yl)piperazin-1-yl]-3-phenylprop-2-en-1-one
33	(2E)-1-[4-(4-nitrophenyl)piperazin-1-yl]-3-phenylprop-2-en-1-one
34	(2E)-3-(3-hydroxy-4-methoxyphenyl)-1-phenylprop-2-en-1-one
35	(2E)-3-(4-Hydroxy-3-methoxyphenyl)-1-phenyl-2-propen-1-one
36	(2E)-5-[(1S,2R,4aR,8aR)-1,2,4a,5-tetramethyl-1,2,3,4,4a,7,8,8a-octahydronaphthalen-1-yl]-3-formylpent-2-enoic acid
37	(2E)-N -(2 -hydroxy-5 -bromo-benzilidene)-3,4,5-trimethoxybenzohydrazide
38	(2E)-N-(6-nitro-1,3-benzothiazol-2-yl)-3-phenylprop-2-enamide
39	(2E)-N-[3-(1H-imidazol-1-yl)propyl]-3-phenylprop-2-enamide
40	(2E)-N-[3-(1H-indol-3-yl)propyl]-3-phenylprop-2-enamide
41	(2-methyl-5-nitro-1H-imidazol-1-yl)methyl (2E)-3-phenylprop-2-enoate
42	(2R)-2-amino-3-(2,3-dihydro-1H-inden-2-yl)propanoic acid
43	(2R)-2-amino-3-(2-phenylethanesulfinyl)propanoic acid
44	(2R)-2-amino-3-(benzenesulfinyl)propanoic acid
45	(2R)-2-amino-3-(thiophene-2-sulfinyl)propanoic acid
46	(2R)-2-amino-3-[(4-chlorophenyl)methanesulfinyl]propanoic acid
47	(2R)-2-amino-3-[(4-methylphenyl)methanesulfinyl]propanoic acid
48	(2R)-2-amino-3-phenylmethanesulfinylpropanoic acid
49	(2R)-2-amino-4-phenylbutanoic acid
50	(2R)-2-amino-5-(1-nitrocarbamimidamido)pentanoic acid
51	(2R)-2-amino-6-acetamidohexanoic acid
52	(2R,3E)-2-Amino-4-phenyl-3-butenoic acid
53	(2S)-2-amino-3-(1,3-thiazol-4-yl)propanoic acid
54	(2S)-2-amino-3-(4-tert-butylphenyl)propanoic acid
55	(2S)-2-amino-3-(tert-butylsulfanyl)propanoic acid
56	(2S)-2-amino-4-bromopent-4-enoic acid
57	(2S,3R,4S,5S,6R)-3-(2-(1H-Indol-3-yl)acetamido)-6-(acetoxymethyl)tetrahydro-2H-pyran-2,4,5-triyl triacetate
58	(2S,3R,4S,5S,6R)-6-(Acetoxymethyl)-3-(2-(4-(trifluoromethyl)phenyl)acetamido)tetrahydro-2H-pyran-2,4,5-triyltriacetate
59	(2S,3R,4S,5S,6R)-6-(Acetoxymethyl)-3-(2-(4-bromophenyl)acetamido)tetrahydro-2H-pyran-2,4,5-triyl triacetate
60	(2S,3R,4S,5S,6R)-6-(Acetoxymethyl)-3-(2-(4-chlorophenyl)acetamido)tetrahydro-2H-pyran-2,4,5-triyl triacetate
61	(2S,3R,4S,5S,6R)-6-(Acetoxymethyl)-3-(2-(4-fluorophenyl)acetamido)tetrahydro-2H-pyran-2,4,5-triyl triacetate
62	(2S,3R,4S,5S,6R)-6-(Acetoxymethyl)-3-(2-(4-methoxyphenyl)acetamido)tetrahydro-2H-pyran-2,4,5-triyl triacetate
63	(2S,3R,4S,5S,6R)-6-(Acetoxymethyl)-3-(3-oxohexanamido)tetrahydro-2H-pyran-2,4,5-triyl triacetate
64	(2S,3R,4S,5S,6R)-6-(Acetoxymethyl)-3-(3-oxooctanamido)tetrahydro-2H-pyran-2,4,5-triyl triacetate
65	(2S,3R,4S,5S,6R)-6-(Acetoxymethyl)-3-butyramidotetrahydro-2H-pyran-2,4,5-triyl triacetate
66	(2S,3R,4S,5S,6R)-6-(Acetoxymethyl)-3-decanamidotetrahydro-2H-pyran-2,4,5-triyl triacetate
67	(2S,3R,4S,5S,6R)-6-(Acetoxymethyl)-3-dodecanamidotetrahydro-2H-pyran-2,4,5-triyl triacetate
68	(2S,3R,4S,5S,6R)-6-(Acetoxymethyl)-3-octanamidotetrahydro-2H-pyran-2,4,5-triyl triacetate
69	(2Z)-N-hexyl-2-hydroxy-3-[4-(trifluoromethyl)phenyl]prop-2-enamide
70	(3R)-4-(4-acetylphenyl)-3-aminobutan-2-one
71	(3R)-7-hydroxy-1,2,3,4-tetrahydroisoquinoline-3-carboxylic acid
72	(5E)-5-decylidene-1,3-thiazolidine-2,4-dione
73	(5E)-5-dodecylidene-1,3-thiazolidine-2,4-dione
74	(5E)-5-hexylidene-1,3-thiazolidine-2,4-dione
75	(5E)-5-octylidene-1,3-thiazolidine-2,4-dione
76	(5E)-5-undecylidene-1,3-thiazolidine-2,4-dione
77	(5-nitrofuran-2-yl)methyl (2E)-3-phenylprop-2-enoate
78	(5S)-1,7-bis(4-hydroxyphenyl)-5-O-_-D- apiofuranosyl(1 _ 6)-_-D-glucopyranosyloxyheptan-3-one
79	(5Z)-2-(1,1-dichloro-2-phenylethyl)-5-{[4-(trifluoromethyl)phenyl]methylidene}-1,3-oxazolidin-4-one
80	(5Z)-2-(1,1-dichloro-3,3-dimethylbutyl)-5-(phenylmethylidene)-1,3-oxazolidin-4-one
81	(5Z)-2-(1,1-dichloro-3,3-dimethylbutyl)-5-[(3-methoxyphenyl)methylidene]-1,3-oxazolidin-4-one
82	(5Z)-2-(1,1-dichloro-3,3-dimethylbutyl)-5-{[4-(trifluoromethyl)phenyl]methylidene}-1,3-oxazolidin-4-one
83	(5Z)-2-(1,1-dichloro-7-methyloctyl)-5-{[4-(trifluoromethyl)phenyl]methylidene}-1,3-oxazolidin-4-one
84	(5Z)-2-(1,1-dichlorobut-3-yn-1-yl)-5-{[4-(trifluoromethyl)phenyl]methylidene}-1,3-oxazolidin-4-one
85	(5Z)-2-(1,1-dichloropropyl)-5-{[4-(trifluoromethyl)phenyl]methylidene}-1,3-oxazolidin-4-one
86	(5Z)-2-(2,2-dimethylpropyl)-5-{[3-(trifluoromethyl)phenyl]methylidene}-1,3-oxazolidin-4-one
87	(5Z)-2-tert-butyl-5-{[3-(trifluoromethyl)phenyl]methylidene}-1,3-oxazolidin-4-one
88	(5Z)-4-Bromo-5-(bromomethylene)-3-butyl-2(5H)-furanone
89	(E)-1-[6-[(3-acetyl-2,4,6-trihydroxy-5-methylphenyl)methyl]-5,7-dihydroxy-2,2-dimethyl-2H-1-benzopyran-8-yl]-3-phenyl-2-propen-1-one
90	(E)-3-Decen-2-one
91	(E)-Chalcone
92	(furan-2-yl)methyl (2E)-3-phenylprop-2-enoate
93	(R)-2,3-Diaminopropanoic acid
94	(R)-2-Amino-3-biphenyl-3-yl-propionic acid
95	(R)-2-amino-3-cyclohexylpropanoic acid
96	(R)-2-amino-3-cyclopentylpropanoic acid
97	(RW)2-NH2
98	(RW)3-NH2
99	(RW)4D
100	(RW)4-NH2
101	(Z)-3-(bromomethylene) isobenzofuran-1(3H)-one
102	(Z)-3-bromo-5-(bromomethylene) furan-2(5H)-one
103	(Z)-4-bromo-5-(bromomethylene)-3-(1-bromobutyl)-2(5H)-furanone
104	(Z)-4-bromo-5-(bromomethylene)-3-(1-bromoethyl)-2(5H)-furanone
105	(Z)-4-bromo-5-(bromomethylene)-3-(1-bromohexyl)-2(5H)-furanone
106	(Z)-4-bromo-5-(bromomethylene)-3-butyl-2(5H)-furanone
107	(Z)-4-bromo-5-(bromomethylene)-3-ethyl-2(5H)-furanone
108	(Z)-4-bromo-5-(bromomethylene)-3-hexyl-2(5H)-furanone
109	(Z)-4-bromo-5-(bromomethylene)-3-methylfuran-2(5H)-one
110	(Z)-5-(bromomethylene)-3-(hydroxymethyl]thiophen-2(5H)- one
111	(Z)-5-(chloromethylene) furan-2(5H)-one
112	(Z)-5-decylidenethiazolidine-2,4-dione
113	(Z)-5-octylidenethiazolidine-2,4-dione
114	[(ethanesulfinyl)sulfanyl]ethane
115	1-(2,4-dichlorophenyl)-2-(1H-imidazol-1-yl)ethyl (2E)-3-phenylprop-2-enoate
116	1-(2-Chloroacetyl)-5-methylindoline-2,3-dione
117	1-(2-Chloroacetyl)indoline-2,3-dione
118	1-(3,5-dinitrophenyl)ethan-1-one
119	1-(4-amino-2-hydroxyphenyl)ethan-1-one
120	1-(4-chlorophenyl)-3-m-tolyurea
121	1-(4-chlorophenyl)-3-p-tolyurea
122	1-(4-methoxyphenyl)-3-m-tolyurea
123	1-(4-methoxyphenyl)-3-p-tolyurea
124	1-(6-aminopyridin-3-yl)ethan-1-one
125	1-(pyrazin-2-yl)ethan-1-one
126	1-(pyridin-4-yl)ethan-1-one
127	1,1,6,6,7,7-hexahydroxy-5,5-diisopropyl-3,3-dimethyl-2,2-binaphthalene-8,8-dicarbaldehyde
128	1,2,3,4-Tetrahydroisoquinoline-3-carboxylic acid
129	1,3-bis[3-chloro-5-(1,3-dichloropropane-2-yloxy)-2(5H)-furanone-4-ylsulfonyl]propane
130	1,3-dimethyl-6-(4-methylphenyl)-5-[3-(4-methylphenyl)-1-phenyl-1H-pyrazol-4-yl]-1H,2H,3H,4H,5H,6H-pyrimido[4,5-d][1,3]diazine-2,4-dione
131	1,3-dimethyl-6-(4-methylphenyl)-5-[3-(4-nitrophenyl)-1-phenyl-1H-pyrazol-4-yl]-1H,2H,3H,4H,5H,6H-pyrimido[4,5-d][1,3]diazine-2,4-dione
132	1,3-dim-tolyurea
133	1-[2-(2,4-dichlorophenyl)-5-(3,4,5-trimethoxyphenyl)-1,3,4-oxadiazol-3(2H)-yl]ethanone
134	1-[2-(2-nitrophenyl)-5-phenyl-1,3,4-oxadiazol-3(2H)-yl]ethanone
135	1-[2-(3,5-dichlorophenyl)-5-(3,4,5-trimethoxyphenyl)-1,3,4-oxadiazol-3(2H)-yl]ethanone
136	1-[2-(3-bromo-4-hydroxy-5-methoxyphenyl)-5-(3,4,5-trimethoxyphenyl)-1,3,4-oxadiazol-3(2H)-yl]ethanone
137	1-[2-(naphthalen-1-yl)-5-(3,4,5-trimethoxyphenyl)-1,3,4-oxadiazol-3(2H)-yl]ethanone
138	1-{2-[(E)-2-(4-chlorophenyl)ethenyl]-4-phenylquinolin-3-yl}ethan-1-one
139	1-{2-[(E)-2-(4-hydroxy-3-methoxyphenyl)ethenyl]-4-phenylquinolin-3-yl}ethan-1-one
140	1-{2-[(E)-2-(4-methoxyphenyl)ethenyl]-4-phenylquinolin-3-yl}ethan-1-one
141	1-{2-[(E)-2-[3,5-bis(trifluoromethyl)phenyl]ethenyl]-4-phenylquinolin-3-yl}ethan-1-one
142	1-{4-phenyl-2-[(E)-2-[4-(trifluoromethoxy)phenyl]ethenyl]quinolin-3-yl}ethan-1-one
143	1-{6-nitro-4-phenyl-2-[(E)-2-(3,4,5-trimethoxyphenyl)ethenyl]quinolin-3-yl}ethan-1-one
144	1-{6-nitro-4-phenyl-2-[(E)-2-[4-(trifluoromethoxy)phenyl]ethenyl]quinolin-3-yl}ethan-1-one
145	1010cys
146	11(R)-hydroxy-12(20)-en-knightal
147	11(R)-hydroxy-12(20)-en-knightol acetate
148	12-hydroxy decyl beta-maltose
149	12-methyltetradecanoic acid
150	13-(2-chloro-6-methoxyquinolin-3-yl)-3,3-dimethyl-1H,2H,3H,4H,4aH,6H,11H,13H,13aH-indazolo[1,2-b]phthalazine-1,6,11-trione
151	13-(2-chloro-6-methylquinolin-3-yl)-3,3-dimethyl-1H,2H,3H,4H,6H,11H,13H-indazolo[1,2-b]phthalazine-1,6,11-trione
152	13-(2-chloro-7-methoxyquinolin-3-yl)-3,3-dimethyl-1H,2H,3H,4H,6H,11H,13H-indazolo[1,2-b]phthalazine-1,6,11-trione
153	13-(2-chloro-7-methylquinolin-3-yl)-3,3-dimethyl-1H,2H,3H,4H,6H,11H,13H-indazolo[1,2-b]phthalazine-1,6,11-trione
154	13-(2-chloro-8a-methyl-4a,8a-dihydroquinolin-3-yl)-3,3-dimethyl-1H,2H,3H,4H,6H,11H,13H-indazolo[1,2-b]phthalazine-1,6,11-trione
155	13-(2-chloroquinolin-3-yl)-3,3-dimethyl-1H,2H,3H,4H,6H,11H,13H-indazolo[1,2-b]phthalazine-1,6,11-trione
156	13-{7-methoxy-[1,2,3,4]tetrazolo[1,5-a]quinolin-4-yl}-3,3-dimethyl-1H,2H,3H,4H,6H,11H,13H-indazolo[1,2-b]phthalazine-1,6,11-trione
157	13-{8-methoxy-[1,2,3,4]tetrazolo[1,5-a]quinolin-4-yl}-3,3-dimethyl-1H,2H,3H,4H,6H,11H,13H-indazolo[1,2-b]phthalazine-1,6,11-trione
158	13-methyltetradecanoic acid
159	14,15,29,30-Tetrahydro-5H,20H-dibenzo[h,s]bis([1,2,3]triazolo)[5,1-c:5_,1_-n][1,4,7,12,15,18]hexaazacyclodocosine-6,12,13,21,27,28(7H,22H)-hexaone
160	14-alpha-lipoyl andrographolide
161	14-dehydroxy-11,12-didehydroandrographolide- 3,19-bis(succinic acid) potasium sodium salt
162	14-Glycinyl andrographolide hydrochloride
163	16P
164	16P-AC
165	17-Deacetyl norgestimate
166	1-mesityl-3(4-nitrophenyl)urea
167	1-methanesulfonyl-4-methylbenzene
168	1-methyl-4-({[(4-methylphenyl)methyl]disulfanyl}methyl)benzene
169	2- geranyloxy-1-(2-methylbutanoyl)phloroglucinol
170	2-((3,4-dichlorophenyl)sulfonyl)-4-(1H-tetrazol-1-yl)pyrimidine
171	2-(2-(2-Azidoacetamido)-5-bromophenyl)-2-oxo-N-(prop-2-yn-1-yl)acetamide
172	2-(2-(2-Azidoacetamido)-5-fluorophenyl)-2-oxo-N-( prop-2-yn-1-yl)acetamide
173	2-(2-(2-Azidoacetamido)-5-methylphenyl)-2-oxo-N-(prop-2-yn-1-yl)acetamide
174	2-(2-(2-Azidoacetamido)-5-nitrophenyl)-2-oxo-N-(prop-2-yn-1-yl)acetamide
175	2-(2-(2-Azidoacetamido)phenyl)-2-oxo-N-(prop-2-yn-1-yl)acetamide
176	2-(2-(2-Chloroacetamido)-5-fluorophenyl)-2-oxo-N-( prop-2-yn-1-yl)acetamide
177	2-(2-(2-Chloroacetamido)-5-methylphenyl)-2-oxo-N-( prop-2-yn- 1-yl)acetamide
178	2-(2-(2-Chloroacetamido)-5-nitrophenyl)-2-oxo-N-( prop-2-yn-1-yl)acetamide
179	2-(2-(2-Chloroacetamido)phenyl )-2-oxo-N-( prop-2-yn-1-yl )acetamide
180	2-(2,4-difluorophenyl)-1,3-bis(1H-1,2,4-triazol-1-yl)propan-2-yl (2E)-3-phenylprop-2-enoate
181	2-(2-chloro-5-fluorophenyl)-5-(4,5-dibromo-1-methyl-1H-pyrrol-2-yl)-1,3,4-oxadiazole
182	2-(2-Thienylsulfonyl)ethanethioamide
183	2-(4-(Trifluoromethyl)phenyl)-N-((2R,3R,4S,5S,6R)-2,4,5-trihydroxy-6-(hydroxymethyl)tetrahydro-2H-pyran-3-yl)acetamide
184	2-(4,5-dibromo-1-methyl-1H-pyrrol-2-yl)-5-(2,4-dichlorophenyl)-1,3,4-oxadiazole
185	2-(4,5-dibromo-1-methyl-1H-pyrrol-2-yl)-5-(4-methoxyphenyl)-1,3,4-oxadiazole
186	2-(4,5-dibromo-1-methyl-1H-pyrrol-2yl)-5-(4-nitrophenyl)-1,3,4-oxadiazole
187	2-(4,5-dibromo-1-methyl-1H-pyrrol-2-yl)-5-(ethylthio)-1,3,4-oxadiazole
188	2-(4,5-dibromo-1-methyl-1H-pyrrol-2-yl)-5-(methylthio)-1,3,4-oxadiazole
189	2-(4,5-dibromo-1-methyl-1H-pyrrol-2-yl)-5-(phenylthio)-1,3,4-oxadiazole
190	2-(4,5-dibromo-1-methyl-1H-pyrrol-2-yl)-5-(pyridin-4-yl)-1,3,4-oxadiazole
191	2-(4,5-dibromo-1-methyl-1H-pyrrol-2-yl)-5-phenyl-1,3,4-oxadiazole
192	2-(4,5-dibromo-1-methyl-1H-pyrrol-2-yl)-5-styryl-1,3,4-oxadiazole
193	2-(4-Bromophenyl)-N-((2R,3R,4S,5S,6R)-2,4,5-trihydroxy-6-(hydroxymethyl)tetrahydro-2H-pyran-3-yl)acetamide
194	2-(4-Chlorophenyl)-5-(4,5-dibromo-1-methyl-1H-pyrrol-2-yl)-1,3,4-oxadiazole
195	2-(4-Chlorophenyl)-N-((2R,3R,4S,5S,6R)-2,4,5-trihydroxy-6-(hydroxymethyl)tetrahydro-2H-pyran-3-yl)acetamide
196	2-(4-Fluorophenyl)-N-((2R,3R,4S,5S,6R)-2,4,5-trihydroxy-6-(hydroxymethyl)tetrahydro-2H-pyran-3-yl)acetamide
197	2-(4-Methoxyphenyl)-N-((2R,3R,4S,5S,6R)-2,4,5-trihydroxy-6-(hydroxymethyl)tetrahydro-2H-pyran-3-yl)acetamide
198	2-(4-methoxyphenyl)-N-(3-{[2-(4-methoxyphenyl)ethyl]imino}-1,4-dihydro-2-quinox alinylidene)ethanamine
199	2-(5-(4,5-dibromo-1-methyl-1H-pyrrol-2-yl)-1,3,4-oxadiazole-2-yl)phenol
200	2-(5-Bromo-2-(2-chloroacetamido)phenyl )-2-oxo-N-( prop-2-yn-1-yl)acetamide
201	2-(5-Chloro-2-(2-chloroacetamido)phenyl )-2-oxo-N-( prop-2-yn-1-yl)acetamide
202	2(5H)-furanone
203	2-(Aminomethyl)-L-phenylalanine
204	2-(hexylsulfonyl)-4-(1H-1,2,3-triazol-1-yl)pyrimidine
205	2-(Trifluoromethyl)-D-phenylalanine
206	2,2 -Dipyridyl
207	2,3,4,5,6-Pentafluoro-L-phenylalanine
208	2,3-Dehydrosilybin
209	2,3-dihydroxybenzoic acid
210	2,4,5-Trifluorophenylalanine
211	2,4-Dichlorophenylalanine
212	2,4-Difluorophenylalanine
213	2,4-Dimethylphenylalanine
214	2,4-Dinitro-D-phenylalanine
215	2,5-bis(4,5-dibromo-1-methyl-1H-pyrrol-2-yl)-1,3,4-oxadiazole
216	2-amino-3-(2-nitrophenyl)propanoic acid
217	2-amino-3-(3-chlorophenyl)propanoic acid
218	2-amino-3-(3-nitrophenyl)propanoic acid
219	2-amino-3-(4-methylbenzenesulfinyl)propanoic acid
220	2-amino-3-(prop-2-ene-1-sulfinyl)propanoic acid
221	2-amino-3-(propane-1-sulfinyl)propanoic acid
222	2-amino-4-chlorobenzoic acid
223	2-amino-5-methoxy-5-oxopentanoic acid
224	2-amino-6-chlorobenzoic acid
225	2-amino-6-fluorobenzoic acid
226	2-amino-imidazole/ triazole conjugate
227	2-Benzyl-5-(4,5-dibromo-1-methyl-1H-pyrrol-2-yl)-1,3,4-oxadiazole
228	2-bromo-4-methyl-6-(3,4,5-tribromo-1H-pyrrole-2-carbonyl)phenol
229	2-bromodecanoic acid
230	2-bromohexanoic acid
231	2-bromooctanoic acid
232	2C-4
233	2-Carbamoylphenylalanine
234	2-Chloro-DL-Phenylalanine
235	2-Cyano-D-phenylalanine
236	2-Fluoro-L-phenylalanine
237	2-geranyloxy-1-(2-methylpropanoyl)phloroglucinol
238	2-geranyloxy-4,6-dihydroxybenzophenone
239	2-Hexylmaleic anhydride
240	2-Hydroxychalcone
241	2-Methoxy-4-propylphenol
242	2-methoxy-cinnamaldehyde
243	2-Methoxy-D-Phenylalanine
244	2-Methoxyhydroquinone
245	2-Nitro-cinnamaldehyde
246	2-oxindole
247	2-phenylethane-1-SO-thioperoxol
248	3-(1-Naphthyl)-D-Alanine
249	3-(2-Furyl)-D-alanine
250	3-(2-Furylmethyl)-2-{[(5-hydroxy-1H-pyrazol-3-yl)methyl]sulfanyl}-3,5,6,7-tetrahydro-4H-cyclopenta[4,5]thieno[2,3-d]pyrimidin-4-one
251	3-(2-Naphthyl)alanine
252	3-(2-Naphthyl)-D-alanine
253	3-(2-Pyridinyl)alanine
254	3-(2-Thienyl)alanine
255	3-(2-Thienyl)-D-alanine
256	3-(3-fluorophenyl)-5-(3-ethoxy-4-hydroxybenzylidene)-2-thioxothiazolidin-4-one
257	3-(3-Pyridinyl)alanine
258	3-(4-fluorophenyl)-5-(3-(allyloxy)-4-hydroxybenzylidene)-2-thioxothiazolidin-4-one
259	3-(4-fluorophenyl)-5-(3-ethoxy- 4-hydroxybenzylidene)-2-thioxothiazolidin-4-one
260	3-(4-Pyridinyl)alanine
261	3-(Aminomethyl)-D-phenylalanine
262	3-(pyridin-3-yl)-5-(3-ethoxy-4-hydroxybenzylidene)-2-thioxothiazolidin-4-one
263	3-(Trifluoromethyl)phenylalanine
264	3,3-dimethyl-13-{[1,2,3,4]tetrazolo[1,5-a]quinolin-4-yl}-2H,4H,13H-indazolo[1,2-b]phthalazine-1,6,11-trione
265	3,3-dimethyl-13-{7-methyl-[1,2,3,4]tetrazolo[1,5-a]quinolin-4-yl}-1H,2H,3H,4H,6H,11H,13H-indazolo[1,2-b]phthalazine-1,6,11-trione
266	3,3-dimethyl-13-{8-methyl-[1,2,3,4]tetrazolo[1,5-a]quinolin-4-yl}-1H,2H,3H,4H,6H,11H,13H-indazolo[1,2-b]phthalazine-1,6,11-trione
267	3,3-dimethyl-13-{9-methyl-[1,2,3,4]tetrazolo[1,5-a]quinolin-4-yl}-1H,2H,3H,4H,6H,11H,13H-indazolo[1,2-b]phthalazine-1,6,11-trione
268	3,3-Diphenyl-D-alanine
269	3,4-Dichloro-5-[(1,3-dichloropropan-2-yloxy)]-2(5H)-furanone
270	3,4-Dichloro-5-[(4-methylphenylsulfonyl)]-2(5H)-furanone
271	3,4-Dichloro-cinnamaldehyde
272	3,4-Dichlorophenylalanine
273	3,4-Dimethoxychalcone
274	3,5-dibromotyrosined
275	3,5-Difluoro-dl-phenylalanine
276	3,5-Diiodotyrosine
277	3,5-Dimethyl benzyl dodecyl beta-maltoside
278	3,5-dimethylaniline
279	3-[(prop-2-ene-1-sulfinyl)sulfanyl]prop-1-ene
280	3-{2-[(1S,2R,4aR,8aR)-1,2,4a,5-tetramethyl-1,2,3,4,4a,7,8,8a-octahydronaphthalen-1-yl]ethyl}-5-methylidene-N-phenyl-2,5-dihydrofuran-2-amine
281	3-{2-[(1S,2R,4aR,8aR)-1,2,4a,5-tetramethyl-1,2,3,4,4a,7,8,8a-octahydronaphthalen-1-yl]ethyl}-N-(2-fluorophenyl)-5-methylidene-2,5-dihydrofuran-2-amine
282	3-{2-[(1S,2R,4aR,8aR)-1,2,4a,5-tetramethyl-1,2,3,4,4a,7,8,8a-octahydronaphthalen-1-yl]ethyl}-N-(3-fluorophenyl)-5-methylidene-2,5-dihydrofuran-2-amine
283	3-Amino-4-(2,4-difluorophenyl)-2-butanone
284	3beta-Hydroxyolean-12-en-28-al 3-p-coumarate
285	3-bromo-5-methoxy-4-[(4-methylphenylsulfanyl)]-2(5H)-furanone
286	3-Bromophenylalanine
287	3-Carbamoylphenylalanine
288	3-Chloro-5-[(2-chloroethoxy)]-4-[(4-methylphenylsulfanyl)]-2(5H)-furanone
289	3-chloro-5-hydroxy-4-[(4-methylphenylsulfanyl)]-2(5H)-furanone
290	3-chloro-5-hydroxy-4-[(4-methylphenylsulfonyl)]-2(5H)-furanone
291	3-Chlorotyrosine
292	3-fluoroaniline
293	3-Fluoro-DL-phenylalanine
294	3-geranyl-1-(2-methylbutanoyl)phloroglucinol
295	3-geranyl-1-(2-methylpropanoyl)phloroglucinol
296	3-hexyl-4-bromo-5-methylene-2(5H)-furanone
297	3-hexyl-5-bromomethylene-2(5H)-furanone
298	3-hydroxychalcone
299	3-Hydroxyphenylalanine
300	3-Hydroxytyrosine
301	3-indolylacetonitrile
302	3-Iodotyrosine
303	3-Methoxychalcone
304	3-Methoxy-D-Phenylalanine
305	3-Methyl-D-phenylalanine
306	3-Nitro-D-tyrosine
307	3-Nitrophenylalanine
308	3-oxo-C6-HSL
309	3-oxo-C8-HSL
310	3-tetra- decanoyltetronic
311	3-tetradecanoylthiotetronic
312	4 alpha, 5 alpha-epoxy-10 alpha, 14H-1-epi-inuviscolide
313	4-(2-(5-(4,5-dibromo-1-methyl-1H-pyrrol-2-yl)-1,3,4-oxadiazol-2-yl)vinyl)-2-methoxyphenol
314	4-(2-methybutyryl)-4H-tomentosin
315	4-(5-(4,5-dibromo-1-methyl-1H-pyrrol-2-yl)-1,3,4-oxadiazole-2-yl)aniline
316	4-(Aminomethyl)-D-phenylalanine
317	4-(Trifluoromethyl)-D-phenylalanine
318	4,5-dihydroxy-2,3-pentanedione
319	4-Acetamido-D-phenylalanine
320	4-Amino-D-phenylalanine
321	4-Benzoylphenylalanine
322	4-Benzyl-sulfonyl-5-hydroxy-3-chloro-2(5H)-furanone
323	4-bromo-5-(bromomethylene)-3-(1-( 2-propynyloxy)butyl)-2(5H)-furanone
324	4-bromo-5-(bromomethylene)-3-(1-(2-(2-(2-azidoethoxy)ethoxy)ethoxy)butyl)-2(5H)-furanone
325	4-bromo-5-(bromomethylene)-3-(1-acetoxybutyl)-2(5H)-furanone
326	4-bromo-5-(bromomethylene)-3-(1-bromobutyl)-2(5H)-furanone
327	4-bromo-5-(bromomethylene)-3-butyl-2(5H)- furanone
328	4-bromo-5-(dibromomethylene)-3-(1-acetoxyoethyl)-2(5H)-furanone
329	4-bromo-5-(dibromomethylene)-3-(1-bromoethyl)-2(5H)-furanone
330	4-bromo-5-(dibromomethylene)-3-ethyl-2(5H)-furanone
331	4-bromoaniline
332	4-Bromo-D-phenylalanine
333	4-Br-PHL
334	4-Chloro-2-fluoro-DL-phenylalanine
335	4-chloro-7-(trifluoromethyl)quinoline
336	4-chloroaniline
337	4-Chlorochalcone
338	4-chloroquinoline
339	4-Cyanophenylalanine
340	4-dimethyl-amino-cinnamaldehyde
341	4-Ethylcatechol
342	4-Ethylguaiacol
343	4-Fluoro-(S)-4,5-Dihydroxypentane-2,3-dione
344	4-Fluoro-2-methyl-D-phenylalanine
345	4-Fluoro-D-phenylalanine
346	4-fluoroindole
347	4H-tomentosin
348	4-Hydroxy benzoate
349	4-hydroxy coumarin
350	4-Hydroxy-2,5-dimethyl-3(2H)-furanone
351	4-Hydroxychalcone
352	4-Iodo-d-phenylalanine
353	4-methanesulfonylaniline
354	4-Methoxycarbonylphenylboronic acid
355	4-Methoxychalcone
356	4-methoxy-cinnamaldehyde
357	4-Methyl benzyl dodecyl beta-maltoside
358	4-Methylphenylalanine
359	4-nitro-cinnamaldehyde
360	4-Nitro-D-phenylalanine
361	4-nitropyridine N -oxide
362	4-Phenyl-N-((2R,3R,4S,5S,6R)-2,4,5-trihydroxy-6-(hydroxymethyl)tetrahydro-2H-pyran-3-yl)butanamide
363	4-tertiary butyl benzyl decyl beta-maltoside
364	4-tertiary butyl benzyl dodecyl beta-maltoside
365	5 alpha-Epoxyalantolactone
366	5- hydroxyethyl-3-tetradecanoyltetramic acid
367	5-(4,5-dibromo-1-methyl-1H-pyrrol-2-yl)-1,3,4-oxadiazole-2-thiol
368	5-(dibromomethylene)-3-(1-acetoxyethyl)-2(5H)-furanone
369	5-(dibromomethylene)-3-(1-bromobutyl)-2(5H)-furanone
370	5-(dibromomethylene)-3-(1-bromoethyl)-2(5H)-furanone
371	5-(dibromomethylene)-3-butyl-2(5H)-furanone
372	5-(dibromomethylene)-3-ethyl-2(5H)-furanone
373	5-(dibromomethylene)-3-hexyl-2(5H)-furanone
374	5,7,8,4-Tetramethoxyflavone
375	5,8,11,14-Eicosatetraynoic acid
376	5-Bicyclic brominated furanones
377	5-Bromo-1-(2-chloroacetyl)indoline-2,3-dione
378	5-Bromoindole
379	5-bromomethylene-2 (5H)-furanone
380	5-Chloro-1-(2-chloroacetyl)indoline-2,3-dione
381	5-Chloroindole
382	5-decyl-1,3-thiazolidine-2,4-dione
383	5-Fluorocytosine
384	5-fluoroindole
385	5-fluorooxiindole
386	5-Fluorouracil
387	5-Hydroxy-4-[(4-methylphenyl)sulfonyl]-3-chloro-2(5H)-furanone
388	5-octyl-1,3-thiazolidine-2,4-dione
389	6-(4-chlorophenyl)-1,3-dimethyl-5-[3-(4-methylphenyl)-1-phenyl-1H-pyrazol-4-yl]-1H,2H,3H,4H,5H,6H-pyrimido[4,5-d][1,3]diazine-2,4-dione
390	6-Amino Penicillinic acid
391	6-Aminoflavone
392	6-Bicyclic brominated furanones
393	6-Chloroindole
394	6-Chlorooxindole
395	6-fluoroindole
396	6-Gingerol
397	6-hydroxyflavone
398	6-MO-LF11-215
399	6-MO-LF11-227
400	6-MO-LF11-322
401	7-Bicyclic brominated furanones
402	7-bromoindole
403	7-chloroindole
404	7-chloroquinolin-4-ol
405	7-fluoroindole
406	7-fluoroindoline-2,3-dione
407	7-formylindole
408	7-hydroxyindole
409	7-methoxyindole
410	7-methylindole
411	7-nitroindole
412	7P-AC
413	8-fluoroquinoline
414	9-hydroxy-2-propyl-4H-pyrido[1,2-a]pyrimidin-4-one
415	A-3
416	AAP2
417	Abacavir
418	Aceroside VIII
419	Acetohydroxamic Acid
420	Acetycholine
421	Aciclovir
422	Adamantane dodecyl beta-maltoside
423	Adefovir Dipivoxil
424	AFP1
425	Ajoene
426	Albendazole
427	Alexidine dihydrochloride
428	Allicin
429	Aloe Vera Gel
430	Aloe-emodin
431	alpha-costic acid
432	alpha-Defensin-3
433	alpha-Humulene
434	alpha-Longipinene
435	alpha-mangostin
436	alpha-Pinene
437	alpha-tocopherol
438	Amantadine
439	Amikacin
440	Amikacin disulfate salt
441	Aminocyclopropane
442	Aminosalicylic Acid
443	Amlodipine
444	Amoxicillin
445	Amphotericin B
446	Ampicillin
447	Amprenavir
448	Anidulafungin
449	Aniline
450	Anthraflavic acid
451	Anthranilate
452	Apigenin
453	Apramycin
454	Arbekacin
455	Asperdiol
456	Asperdiol acetate
457	Aspirin
458	Atazanavir
459	Atovaquone
460	Auranofin
461	Autoinducer-2
462	Avermectin B1a
463	Avibactam
464	Azidocillin
465	Azithromycin
466	Azlocillin
467	Aztreonam
468	Bac8C
469	Bacalin hydrate
470	Bacampicillin
471	Bacitracin
472	Bactenecin
473	Baicalein
474	Baicalin
475	Bedaquiline
476	Benzalacetone
477	Benzathine benzylpenicillin
478	Benzbromarone
479	Benzenesul-fonamide,4-amino-N-methyl-N-[3-(3,4,7,8-tetrahydro-2,4-dioxo-2H-thiopyrano[4,3-d]pyrimidin-1(5H)-yl)propyl
480	Benzethonium chloride
481	Benzocaine
482	Benzophenonyl decyl beta-maltoside
483	Benzoylperoxide
484	Benzyl decyl beta-maltoside
485	Benzylpenicillin
486	Bergamottin
487	Besifloxacin
488	beta-6-20-G3K6
489	beta-Caryophyllene
490	beta-Defensin-1
491	beta-Defensin-3
492	beta-Pinene
493	beta-sitosterol glucoside
494	Betulin
495	Betulinic acid
496	Bevirimat
497	Bifonazole
498	Biphenyl
499	Bis[(4-methylphenyl)methyl] disulfide
500	BisEDT-RIP
501	Bismuth oxide nanoparticle
502	Bis-O-acetyl-4,5-dihydroxy-2,3-pentanedione
503	BMAP-18
504	BMAP-27
505	BMAP-28
506	Brecanavir
507	Bromohexylmaleic anhydride
508	Bromophenyl AHL
509	BS-34
510	Butane-1,4-diamine
511	Butanol
512	Butein
513	Butenafine hydrochloride
514	Butoconazole
515	Butoconazole nitrate
516	Butyl gallate
517	C12HSL
518	C16-33
519	C16G2
520	C4-HSL
521	C6-HSL
522	C8-HSL
523	Cadmium Ion
524	Caffeic Acid
525	Caffeine
526	Calanolide A
527	Calcium chloride
528	CAMA
529	Camphene
530	Capreomycin
531	Carabrol
532	Carabrone
533	Carbonyl cyanide m-chlorophenylhydrazone
534	Carboxymethyl chitosan
535	Carminic acid
536	Carnitine hydrochloride
537	Carolacton
538	Carvacrol
539	Caspofungin
540	cat-AGE-RK1
541	cat-AGE-RK2
542	Catechin
543	Catechin gallate
544	Cathelicidin
545	Cecropin (1-7)-melittin A (2-9) amide
546	Cecropin B
547	Cefacetrile
548	Cefaclor
549	Cefadroxil
550	Cefalonium
551	Cefalotin
552	Cefamandole
553	Cefapirin
554	Cefazolin
555	Cefditoren
556	Cefepime
557	Cefixime
558	Cefmenoxime
559	Cefmetazole
560	Cefonicid
561	Cefoperazone
562	Ceforanide
563	Cefotaxime
564	Cefotetan
565	Cefotiam
566	Cefoxitin
567	Cefpiramide
568	Cefpodoxime
569	Cefprozil
570	Ceftazidime
571	Ceftazidime hydrate
572	Ceftizoxime
573	Ceftobiprole
574	Ceftriaxone
575	Cefuroxime
576	Cephalexin
577	Cephaloglycin
578	Cerulenin
579	CGP-37157
580	Ch Dhvar5 ads
581	Ch_GG_Nt-Dhvar5
582	Chelerythrine
583	Chitosan
584	Chloramphenicol
585	Chlorhexidine
586	Chlorhexidine acetate
587	Chloroxine
588	Chlorpromazine
589	Chromate
590	Chrysin
591	Chrysophanol
592	Chrysophsin-1
593	Ciclopirox ethanolamine
594	Cidofovir
595	Cinnamaldehyde
596	Cinnamic acid
597	Cinnamon oil
598	Cinoxacin
599	Ciprofloxacin
600	Ciprofloxacin lactate
601	cis-2-dodecenoic acid
602	cis-4-Hydroxy-L-proline
603	cis-Stillbene
604	Citral
605	Citropin 1.1
606	Clarithromycin
607	Clary sage
608	Clary sage oil
609	Clavulanate
610	Clindamycin
611	Clioquinol
612	Clofazimine
613	Clomocycline
614	Clotrimazole
615	Clove oil
616	Cloxacillin
617	Clozapine
618	Cobalt Ion
619	Coladonin
620	Colistin
621	Colistin sodium methanesulfonate
622	Colostrum Hexasaccharide
623	Competence Stimulating Peptide
624	Copper sulfate
625	Coprinuslactone
626	Coumarin
627	Coumarin-3-carboxylic acid
628	cov-GK7-NH2
629	cov-GL13K
630	CRAMP
631	Crocin
632	CSP
633	CSP-C16
634	Curcumin
635	CWR11
636	Cyanidin
637	Cyclacillin
638	cyclo(Trp-Ser)
639	Cyclobutanamine
640	cyclophosphamide
641	Cycloserine
642	Cynarin
643	D, L- K6L9
644	D/L-Aspartate
645	D-2-aminoadipic acid
646	D-2-Methylphenylalanine
647	Daclatasvir
648	Daidzein
649	D-Alanine
650	Dalbavancin
651	Dalfopristin
652	Danthron
653	Dapsone
654	Daptomycin
655	Darunavir
656	DASamP1
657	D-Asparagine
658	D-Aspartate
659	D-Aspartic acid
660	D-Citrulline
661	D-Cystine
662	DD13
663	Decanediol
664	Decyl beta-maltoside
665	Delavirdine
666	Delphinidin
667	Demeclocycline
668	den-SB056
669	den-SB056-1
670	Dephnetin
671	Desipramine
672	Dezocine
673	dF17-6K
674	dF21-10K
675	D-galactose cluster
676	D-glutamine
677	D-Histidine
678	Diazepam
679	Dibenzyl disulphide
680	Dibenzyl sulphide
681	Dichloromethane
682	Dicinnamyl
683	Diclofenac sodium
684	Dicloxacillin
685	Dicyclohexylamine
686	Didanosine
687	digoxin
688	DiHydroxyBenzoFuran
689	Dihydroxybenzoic Acid (2,3-DHBA)
690	Dihydroxybenzoic Acid (2,4-DHBA)
691	Dihydroxybenzoic Acid (3,4-DHBA)
692	Di-MB-LF11-215
693	Di-MB-LF11-322
694	Dimethyl Sulfoxide
695	Diphenyl diselenide
696	Diphenyl disulphide
697	Diphenyl methane
698	Dirithromycin
699	DispersinB-KSL-W wound gel
700	Diterpene phytol
701	Djenkolic acid
702	DJK5
703	DJK6
704	D-Leucine
705	D-LL-37
706	D-Methionine
707	Dodecyl beta-maltoside
708	Dolutegravir
709	Doripenem
710	Doxycycline
711	D-Phenylalanine
712	D-Proline
713	D-tert-Leucine
714	D-Tryptophan
715	D-Tyrosine
716	Econazole
717	Econazole nitrate
718	Efavirenz
719	Elemental silver
720	Ellagic Acid
721	Elliptophenone A
722	Emodin
723	Emtricitabine
724	Enalapril
725	Enfuvirtide
726	Enoxacin
727	Ephedrine
728	Epicatechin
729	Epicatechin gallate
730	Epicatechin-3-gallate
731	Epigallocatechin
732	Epigallocatechin Gallate
733	epsilon-Polylysine
734	epsilon-viniferin
735	Ertapenem
736	Erythritol
737	Erythromycin
738	Esculentin
739	Esculetin
740	Esculin
741	Esculin hydrate
742	Esomeprazole
743	Ethambutol
744	Ethane-1,2-diamine
745	Ethyl acetate
746	Ethyl gallate
747	Ethylene glycol tetraacetic acid
748	Ethylenediametetraacetic acid
749	Eucarobustol E
750	Eugenol
751	Evodiamine
752	F2,5,12W
753	Farnesol
754	faropenem medoxomil
755	Fenclonine
756	Ferric chloride
757	Ferrous
758	Ferulic Acid
759	FK506
760	Flavone
761	Flavonoids 3
762	Flavonoids 7
763	Fleroxacin
764	Floxacillin
765	Flucloxacillin
766	Fluconazole
767	Fluperlapine
768	Fluspiriline
769	Fosamprenavir
770	Fosaphenytoin
771	Fosfomycin
772	Framycetin
773	Fraxin
774	FS8
775	Furanone
776	Furanone 56
777	Furanone C-30
778	Furanone F202
779	Furanone-2
780	Furanone-3
781	Furanone-5
782	Furanone-6
783	Furanone-8
784	Furvina
785	Fusidic Acid
786	FV7
787	G H12
788	G10KHc
789	G2
790	Gallic Acid
791	Gallium cation
792	Gallium Nitrate
793	Gallocatechin
794	Gallocatechin gallate
795	Ganciclovir
796	Garlic extract
797	Gatifloxacin
798	Gemifloxacin
799	Genistein
800	Gentamicin
801	Ginger oil
802	GL13K
803	Glipizide
804	Glucose
805	Glycinamide hydrochloride
806	Glycomonoterpenes (G-citral)
807	Glycomonoterpenes (G-citron)
808	Gossypetin hexamethyl ether
809	Grepafloxacin
810	Guaiacol
811	GW 5074
812	GW-9662
813	HA14-1
814	Hamamelitannin
815	HE10
816	HE12
817	HE4
818	Hepcidin 20
819	Heptadecanoic acid
820	Heptamethoxyflavone
821	Hesperetin
822	Hesperidin
823	Hetacillin
824	Hexachlorophene
825	Hexameric peptide
826	Hexyl gallate
827	Hinokitiol
828	Histatin 5
829	hLF1-11
830	Holothuroidin 1
831	Holothuroidin 2
832	Hsn5 12-mer
833	Human beta-defensin 3
834	Hydnocarpin D
835	Hydrogen peroxide
836	Hypericin
837	Hyperoside
838	Ibuprofen
839	Idoxuridine
840	IDR-1018
841	IG-13
842	IG-19
843	IG-25
844	Imazalil
845	IMB-2
846	Imipenem
847	Imperatorin
848	Indinavir
849	Indirubin
850	Indol AHL
851	Indole
852	Indole-3-acetaldehyde
853	Indole-3-acetamide
854	Indole-3-acetic acid
855	Indole-3-carboxyaldehyde
856	Indole-7-carboxylic acid
857	Indolicidin
858	Ionic silver
859	Irinotecan
860	Isatin
861	Isobutanol
862	Isoconazole
863	Isoeugenol
864	Isohydnocarpin
865	Isoliquiritigenin
866	Isoniazid
867	Isopropanol
868	Isoriccardin C
869	Isosilybin A
870	Isosinensetin
871	Isothiocyanate
872	Itraconazole
873	Ivalin
874	Josamycin
875	K4-S4
876	KABT-AMP
877	Kaempherol
878	Kanamycin
879	kappa-Pyrosulfite
880	Kaurenoic acid
881	KD-13
882	Ketoconazole
883	knightine
884	Kojic acid
885	KSL
886	KSL-W
887	KT2
888	L- K6L9
889	L-2-Bromophenylalanine
890	L-4-Carbamoylphenylalanine
891	L-744,832
892	Lactoferricin B
893	Lamivudine
894	Lanthanum chloride
895	L-Aspartate
896	Latamoxef
897	L-Canavanine
898	L-carnosine
899	L-cysteic acid
900	Lemon
901	Lemon oil
902	Levofloxacin
903	LF11-215
904	LF11-227
905	LF11-322
906	LF11-324
907	LFampin
908	Lfcin
909	L-fucose cluster
910	Limonene
911	Linalool
912	Linezolid
913	lin-SB056
914	lin-SB056-1
915	Lipoic acid
916	Listerine
917	L-K6
918	LL-13
919	LL13-37
920	LL-19
921	LL-25
922	LL-31
923	LL-37
924	LL7-37
925	Lomefloxacin
926	Lopinavir
927	Lorazepam
928	L-ornithine hydrochloride
929	Losartran
930	L-Phenylalanine
931	L-Phenylalanine-D-Lysine
932	L-Phenylalanine-L-Lysine
933	L-pipecolic acid
934	L-tryptophan
935	L-Tyrosine
936	Luteolin
937	Lymecycline
938	Lys-a1
939	Lysozyme
940	M8-33
941	M8G2
942	Macromomycin B
943	Magainin-I
944	Magainin-II
945	Malabaricone C
946	Mefloquine
947	Melittin
948	Melittin B
949	Menthol
950	Merimepodib
951	Meropenem
952	Meta-bromo-thiolactone
953	meta-toluidine
954	Methacycline
955	methanesulfonylbenzene
956	Methanol
957	Methyl benzethonium chloride
958	Methyl eugenol
959	Methyl gallate
960	Methyl indole-7-carboxylate
961	Methylthiopropylamine
962	Meticillin
963	Metronidazole
964	Mezlocillin
965	Micafungin
966	Miconazole
967	Midazolam
968	Minocycline
969	Mitomycin C
970	Monensin sodium salt
971	Moxifloxacin
972	MUC7 12-mer-D
973	MUC7 12-mer-L
974	MUC7 12-mer-L4
975	MUC7 20-mer
976	Mucobromic acid
977	Mucochloric acid
978	Mustard oil
979	Myricetin
980	Myricitrin
981	Myristic acid
982	Myristoyl-DL-carnitine
983	Myrrh oil
984	Myxinidin
985	Myxinidin1
986	Myxinidin2
987	Myxinidin3
988	N -(3-nitro-4-hydroxy-benzylidene)benzohydrazide
989	N -(4-trifluoromethyl-benzylidene)benzohydrazide
990	N -(5-bromo-2-hydroxy-benzylidene)benzohydrazide
991	N -(pyridin-3-yl-methylene)benzohydrazide
992	N -[(3-chloro-isoquinolin-4-yl)methylene] benzohydrazide
993	N 3-(2-thienylcarbonyl)-4-bromo-1,5-dimethyl-1H-pyrazole-3-carbohydrazide
994	N-((1E)-{4-ethoxy-3-[(8-oxo-1,5,6,8-tetrahydro-2H-1,5-methanopyrido[1,2-a][1,5]diazocin-3(4H)-yl)methyl]phenyl}methylene)-3,4,5-trihydroxybenzohydrazide
995	N-((2R,3R,4S,5S,6R)-2,4,5-Trihydroxy-6-(hydroxymethyl)tetrahydro-2H-pyran-3-yl)butyramide
996	N-((2R,3R,4S,5S,6R)-2,4,5-Trihydroxy-6-(hydroxymethyl)tetrahydro-2H-pyran-3-yl)dodecanamide
997	N-((2R,3R,4S,5S,6R)-2,4,5-Trihydroxy-6-(hydroxymethyl)tetrahydro-2H-pyran-3-yl)hexanamide
998	N-((2R,3R,4S,5S,6R)-2,4,5-Trihydroxy-6-(hydroxymethyl)tetrahydro-2H-pyran-3-yl)octanamide
999	N-(1,3-benzothiazol-2-yl)butanamide
1000	N-(1,3-Thiazol-2-yl)butanamide
1001	N-(2-oxothiolan-3-yl)butanamide
1002	N-(2-Pyridinyl)butanamide
1003	N-(2-Pyrimidinyl)butanamide
1004	N-(4,5-Dihydro-1,3-thiazol-2-yl)butanamide
1005	N-(4-Bromobenzylidene)benzohydrazide
1006	N-(4-hydroxy-2-methylphenyl)-3-oxododecanamide
1007	N-(4-Hydroxyphenyl)butanamide
1008	N-(4-Morpholinyl)butanamide
1009	N-(4-Pyridinyl)butanamide
1010	N-(5-Methyl-1,2-oxazol-3-yl)butanamide
1011	N-(6-tert-butyl-2,3-dihydro- 2-methylpyridazin-4-yl)-5-chlorothiophene-2-carbohydrazide
1012	N-(pyrrolidin-3-yl)dodecanamide
1013	N-[(3-chloro-isoquinolin-4-yl)methylene]benzohydrazide
1014	N-[5-(6-amino-9H-purin-9-yl)-4-hydroxy-2-(hydroxymethyl)oxolan-3-yl]-3-(4-methoxyphenyl)propanamide
1015	N1-(7-chloroquinolin-4-yl)dodecane-1,12-diamine
1016	N1-(7-chloroquinolin-4-yl)ethane-1,2-diamine
1017	N1-(7-chloroquinolin-4-yl)octane-1,8-diamine
1018	N1-[7-(trifluoromethyl)quinolin-4-yl]dodecane-1,12-diamine
1019	N1-[7-(trifluoromethyl)quinolin-4-yl]ethane-1,2-diamine
1020	N1-[7-(trifluoromethyl)quinolin-4-yl]octane-1,8-diamine
1021	NA10
1022	NA12
1023	NA8
1024	NA8H
1025	Na-Benzoate
1026	NA-CATH
1027	NA-CATH-ATRA1-ATRA1
1028	N-Acetylcysteine
1029	NaCl
1030	Nafcillin
1031	Na-Propionate
1032	Na-Pyrosulfite
1033	Naringenin
1034	Naringin
1035	N-Decanoyl cyclopentylamide
1036	N-decanoyl-L- homoserine benzyl ester
1037	Nelfinavir
1038	Neoeriocitrin
1039	Neohesperidin
1040	Neomycin
1041	Nerolidol
1042	N-Ethylacetanilide
1043	Netilmicin
1044	Nevirapine
1045	n-Hexane
1046	Niacinamide
1047	Niclosamide
1048	nimesulide
1049	Nisin
1050	Nitazoxanide
1051	nitrazepam
1052	Nitrofural
1053	Nitrofurantoin
1054	n-Methyl-D-valine
1055	N-Nonanoyl-cyclopentylamide
1056	Nobiletin
1057	Nodakenetin
1058	Norbgugaine 12
1059	Norfloxacin
1060	Norgestimate
1061	Norpinguisone
1062	Norspermidine
1063	Novobiocin
1064	NRC-16
1065	Nystatin
1066	O-(2,6-Dichlorobenzyl)-D-tyrosine
1067	Octadecyl gallate
1068	Octameric peptide
1069	octane-1,8-diamine
1070	Octyl gallate
1071	Ofloxacin
1072	OHC10HL
1073	OHC8HL
1074	Oleanolic Acid
1075	Oleic Acid
1076	O-LF11-215
1077	O-LF11-227
1078	Olive oil
1079	Olmesartran
1080	O-Methyl-D-tyrosine
1081	Orange extract
1082	Oregano oil
1083	Oseltamivir
1084	OSIP108
1085	Oxacillin
1086	Oxantel
1087	Oxiconazole nitrate
1088	Oxyresveratrol
1089	Oxytetracycline
1090	P10
1091	P15-CSP
1092	P60.4Ac
1093	Palivizumab
1094	Palmitic acid
1095	Palmitoyl-DL-carnitine
1096	Pa-MAP
1097	Pantaprazole
1098	para-anisidine
1099	para-Benzoquinone
1100	para-ethoxyaniline
1101	para-ethylaniline
1102	para-toluidine
1103	Paromomycin
1104	Patulin
1105	p-Coumaric acid
1106	Pefloxacin
1107	Pelargonidin
1108	Penciclovir
1109	Penicillenol A1
1110	Penicillenol A2
1111	Penicillenol B1
1112	Penicillenol B2
1113	Penicillenol C1
1114	Penicillenol C2
1115	Penicillic acid
1116	Penicillin G
1117	Pentagalloylglucose
1118	Pentamethoxyflavone
1119	Pentanol
1120	Peppermint oil
1121	Peptide 1
1122	Peptide 1037
1123	PG-1
1124	Phenanthrene
1125	Phenobarbitone
1126	Phenol,2,4-bis(1,1-dimethylethyl)
1127	Phenoxymethylpenicillin
1128	Phenyl-arginine-b-naphthylamide
1129	Phenytoin
1130	Phloretin
1131	Phloridzin
1132	Phosphate
1133	Phosphorylserine
1134	Phylloseptin-1
1135	phys-GL13K
1136	Picolinic acid
1137	Pine needle oil
1138	Pinguisenol
1139	Piperacillin
1140	Piperacillin-Tazobactam
1141	Pivampicillin
1142	Pivmecillinam
1143	Platyphylloside
1144	Pleurocidin
1145	PLF
1146	p-nitrophenyl glycerol
1147	Polyethyleneimine
1148	Polymyxin B
1149	Polysorbate 80
1150	Posaconazole
1151	Povidone Iodine
1152	Praziquantel
1153	Pro-Gly
1154	Prolificin A
1155	prop-2-ene-1-SO-thioperoxol
1156	Propanol
1157	Propyl gallate
1158	Protamine sulphate
1159	Protocatechuic acid
1160	Pseudomonas Quinolone Signal
1161	Psoralen
1162	PTP-7
1163	Pyrazinamide
1164	Pyrimethamine
1165	Pyrimidinedione
1166	Pyrogallol
1167	Pyrvinium pamoate
1168	Quercetin
1169	Quercetin Dihydrate
1170	Quercetin-3-O-glucuronide
1171	Quinine
1172	Quinizarin
1173	Quinolin-8-ol
1174	Quinupristin
1175	Quinupristin/dalfopristin
1176	Raltegravir
1177	Raspberry KAS 434
1178	Reserpine
1179	Resorcinol
1180	Resveratrol
1181	R-FV-I16
1182	Rhein
1183	Rhodomyrtone
1184	RI-19
1185	Ribavirin
1186	Rifabutin
1187	Rifalazil
1188	Rifampicin
1189	Rifapentine
1190	Rilpivirine
1191	Rimantadine
1192	Ritonavir
1193	RK-19
1194	RK-25
1195	RK-31
1196	RNAIII-inhibiting Peptide
1197	Rosmarinic acid
1198	Rosoxacin
1199	RT2
1200	RTA3
1201	R-Thanatin
1202	Rufloxacin
1203	Rutaecarpine
1204	Rutin
1205	S-(2-Aminoethyl)-L-cysteine hydrochloride
1206	S-(2-thiazoyl)-L-cysteine
1207	S-(2-thienyl)-L-cysteine
1208	S-(4-tolyl)-L-cysteine
1209	S6L3-33
1210	Sage oil
1211	Salicylic Acid
1212	Sanguinarine
1213	Saquinavir
1214	S-carboxylmethyl-L-cysteine
1215	Scopoletin
1216	Scrambled LL-37
1217	Seg6D
1218	Seg6L
1219	Sennidin A
1220	Sertaconazole nitrate
1221	S-ethyl-L-cysteine
1222	Shikonin
1223	Siamycin I
1224	Silver dihydrogen citrate
1225	Silver Ion
1226	Silver nanoparticles
1227	Silver nanowires
1228	Silver nitrate
1229	Silver sulfadiazine
1230	Silver sulphate
1231	Silybin
1232	Simeprevir
1233	Sinapic acid
1234	Sinefungin
1235	Sinensetin
1236	Sm6(L1)2C
1237	Sm6(L2)B33
1238	Sm6(L3)2C
1239	SMAP-29
1240	S-methyl- L-cysteine
1241	Sodium ascorbate
1242	Sodium Chloride
1243	Sodium sulfate
1244	Sorbitol
1245	sorivudine
1246	S-OSIP108
1247	SP1
1248	Spermine
1249	S-phenyl-L-cysteine
1250	S-phenyl-L-cysteine sulfoxide
1251	S-propyl-L-cysteine
1252	SQ109
1253	Ssp (A4K-A11K)
1254	Stavudine
1255	Stearic acid
1256	Stilbene
1257	Streptomycin
1258	Streptorubin B
1259	Subtilosin
1260	Sucrose
1261	Sulbactam
1262	Sulconazole nitrate
1263	Sulfacetamide
1264	Sulfacytine
1265	Sulfadiazine
1266	Sulfadoxine
1267	Sulfalene
1268	Sulfamerazine
1269	Sulfamethazine
1270	Sulfamethizole
1271	Sulfamethoxazole
1272	Sulfamoxole
1273	Sulfanilamide
1274	Sulfaphenazole
1275	Sulfathiazole
1276	Sulfisoxazole
1277	Syringic acid
1278	Tachyplesin III
1279	Tangeretin
1280	Tangerine oil
1281	Tannic acid
1282	Taurine
1283	Tazobactam
1284	Tea tree oil
1285	Teichoplanin
1286	Telaprevir
1287	Telekin
1288	Telithromycin
1289	Tellurite
1290	Tenofovir
1291	Terconazole
1292	Terpinene-4-ol
1293	Tert-butanol
1294	Tet-20
1295	Tet-213
1296	Tet-26
1297	Tetracycline
1298	Tetrameric peptide
1299	Tetrazol-1-yl
1300	Thiazolidinedione-8
1301	Thimerosal
1302	Thiophenone TF101
1303	Thonzonium bromide
1304	Thymol
1305	Ticarcillin
1306	Tigecycline
1307	Tiliroside
1308	Timolol
1309	Tioconazole
1310	Tipranavir
1311	Titanium dioxide
1312	TMB-8
1313	TMC-151s C
1314	Tobramycin
1315	Tobramycin-bismuth-ethanedithiol
1316	Tomentosin
1317	Toremifene
1318	trans-2-dodecenoic acid
1319	trans-2-Nonenal
1320	trans-2-Pentenal
1321	trans-Resveratrol
1322	trans-Stillbene
1323	Tricaine
1324	Triclosan
1325	Triethyl[2-({10,15,20,24,26,29,31,33,34-nonakis[3-(triethylphosphaniumyl)propoxy]hexacyclo[21.2.2.2,.2,.2,.2]pentatriaconta-1(25),3(35),4,6(34),8,10,13,15,18,20,23,26,28,30,32-pentadecaen-4-yl}oxy)ethyl]phosphanium decabromide
1326	Triethyl[3-({33-[2-(triethylazaniumyl)ethoxy]-10,15,20,25,27,29,31,34-octakis[3-(triethylazaniumyl)propoxy]hexacyclo[21.2.2.2.2.2.2]pentatriaconta-1(25),3,5,8,10,13,15,18,20,23,26,28,30,32,34-pentadecaen-4-yl}oxy)propyl]azanium decabromide
1327	Trimethoprim-sulfamethoxazole
1328	Trimethoxyflavone
1329	Trimethyl(3-{4-[3-(trimethylazaniumyl)propoxy]phenoxy}propyl)azanium dibromide
1330	Trimethyl(3-{4-[3-(trimethylphosphaniumyl)propoxy]phenoxy}propyl)phosphanium dibromide
1331	Trimethyl[2-({10,15,20,24,26,29,31,33,34-nonakis[3-(trimethylphosphaniumyl)propoxy]hexacyclo[21.2.2.2,.2,.2,.2]pentatriaconta-1(25),3(35),4,6(34),8,10,13,15,18,20,23,26,28,30,32-pentadecaen-4-yl}oxy)ethyl]phosphanium decabromide
1332	Trimethyl[3-({33-[2-(trimethylazaniumyl)ethoxy]-10,15,20,25,27,29,31,34-octakis[3-(trimethylazaniumyl)propoxy]hexacyclo[21.2.2.2,.2,.2,.2]pentatriaconta-1(25),3,5,8,10,13,15,18,20,23,26,28,30,32,34-pentadecaen-4-yl}oxy)propyl]azanium decabromide
1333	Trovafloxacin
1334	Tyrosol
1335	Tyrphostin 9
1336	Tyrphostin AG1478
1337	TZD-C8
1338	Umbelliferone
1339	Undecanoic acid
1340	Undecyl beta-maltoside
1341	Uracil
1342	Ursolic acid
1343	Usnic acid
1344	Vancomycin
1345	Vanillic acid
1346	Vanillin
1347	Vanillylacetone
1348	Verapamil
1349	Vidarabine
1350	Viomycin
1351	Virginiamycin M1
1352	Virstatin
1353	Vitamin C
1354	Vitamin E
1355	Vitexin
1356	Voriconazole
1357	VS2
1358	VSL2
1359	W-7 Hydrochloride
1360	Wheat bran
1361	YC-1 compound
1362	Yohimbine hydrochloride
1363	Zalcitabine
1364	Zanamivir
1365	Zeaxanthin
1366	Zidovudine
1367	Zinc
1368	Zinc Dichloride
1369	Zinc Nitrate
1370	Zinc oxide
1371	Zinc sulfate
1372	ZnO nanoparticles
1373	Zotepine

## Sheet: Microbe
microbe_id	microbe_name
1	Abiotrophia
2	Acetanaerobacterium elongatum
3	Acetivibrio
4	Acholeplasma
5	Achromobacter
6	Acidaminobacter
7	Acidaminococcus
8	Acidaminococcus fermentans
9	Acidiphilium
10	Acidobacteria
11	Acidobacteriaceae
12	Acidocella
13	Acidovorax
14	Acinetobacter
15	Actinobacillus
16	Actinobacillus pleuropneumoniae
17	Actinobacteria
18	Actinobaculum
19	Actinobaculum schaalii
20	Actinomyces
21	Actinomyces gerencseriae
22	Actinomyces graevenitzii
23	Actinomyces massiliensis
24	Actinomyces naeslundii
25	Actinomyces neuii
26	Actinomyces odontolyticus
27	Actinomyces oris
28	Actinomyces urogenitalis
29	Actinomyces viscosus
30	Actinomycetaceae
31	Actinomycetales
32	Adlercreutzia
33	Adlercreutzia equolifaciens
34	Aeribacillus
35	Aerococcus
36	Aerococcus christensenii
37	Aerococcus urinae
38	Aeromicrobium
39	Aeromonas
40	Aestuariimicrobium
41	Afipia
42	Aggregatibacter
43	Aggregatibacter actinomycetemcomitans
44	Aggregatibacter aphrophilus
45	Agrobacterium
46	Akkermansia
47	Akkermansia muciniphila
48	Akkermansiaceae
49	Alcaligenaceae
50	Alicycliphilus
51	Alicyclobacillus
52	Alistipes
53	Alistipes finegoldii
54	Alistipes ihumii
55	Alistipes indistinctus
56	Alistipes obesi
57	Alistipes onderdonkii
58	Alistipes putredinis
59	Alistipes shahii
60	Allisonella
61	Allisonella histaminiformans
62	Allobaculum
63	Alloiococcus
64	Alloprevotella
65	Alloprevotella rava
66	Alloscardovia
67	Alloscardovia omnicolens
68	Alphaproteobacteria
69	Alternaria
70	Alternaria brassicicola
71	Amaricoccus
72	Aminobacterium
73	Ammoniphilus
74	Anabaena
75	anaerobacter
76	Anaerococcus
77	Anaerococcus lactolyticus
78	Anaerococcus tetradius
79	Anaerococcus vaginalis
80	Anaerofilum
81	Anaerofustis
82	Anaeroglobus
83	Anaeroglobus geminatus
84	Anaeromyxobacter
85	Anaerosporobacter
86	Anaerostipes
87	Anaerostipes hadrus
88	Anaerotruncus
89	Anaerovorax
90	Aneurinibacillus
91	Anoxybacillus
92	Anoxybacillus kestanbolensis
93	Aquabacterium
94	Aquabacterium parvum
95	Aquicella
96	Arcanobacterium
97	Arhtrobacter cumminsii
98	Armatimonadetes
99	Arsenicicoccus
100	Arthrobacter
101	Arthrospira
102	Asaccharobacter
103	Ascomycota
104	Aspergillus
105	Aspergillus austroafricanus
106	Aspergillus clavatus
107	Aspergillus penicillioides
108	Asteroleplasma
109	Atopobium
110	Atopobium parvulum
111	Atopobium vaginae
112	Azospirillum
113	Bacillaceae
114	Bacillus
115	Bacillus coagulans
116	Bacillus flexus
117	Bacillus licheniformis
118	Bacteriodes uniformis
119	Bacteriodes-Prevotella
120	Bacteroidaceae
121	Bacteroidales
122	Bacteroides
123	Bacteroides caccae
124	Bacteroides capillosus
125	Bacteroides coprocola
126	Bacteroides coprophilus
127	Bacteroides dorei
128	Bacteroides eggerthii
129	Bacteroides finegoldii
130	Bacteroides fragilis
131	Bacteroides fragilis group
132	Bacteroides intestinalis
133	Bacteroides massiliensis
134	Bacteroides ovatus
135	Bacteroides pectinophilus
136	Bacteroides plebeius
137	Bacteroides salyersiae
138	Bacteroides stercoris
139	Bacteroides thetaiotaomicron
140	Bacteroides ureolyticus
141	Bacteroides vulgatus
142	Bacteroides xylanisolvens
143	Bacteroides-Prevotella group
144	Bacteroidetes
145	Balneimonas
146	Barnesiella
147	Barnesiella intestinihominis
148	Barnesiellaceae
149	Bartonellaceae
150	Bdellovibrio
151	Bergeriella
152	Bergeyella
153	Bifidobacteriaceae
154	Bifidobacterium
155	Bifidobacterium adolescentis
156	Bifidobacterium angulatum
157	Bifidobacterium animalis
158	Bifidobacterium bifidum
159	Bifidobacterium breve
160	Bifidobacterium catenulatum
161	Bifidobacterium dentium
162	Bifidobacterium infantis
163	Bifidobacterium longum
164	Bifidobacterium pseudocatenulatum
165	Bifidobacterium thermacidophilum porcinum
166	Bilophila
167	Bilophila wadsworthia
168	Blautia
169	Blautia caecimuris
170	Blautia coccoides
171	Blautia faecis
172	Blautia glucerasea
173	Blautia luti
174	Blautia obeum
175	Blautia producta
176	Blautia wexlerae
177	Bosea
178	Brachybacterium
179	Brachyspira
180	Bradyrhizobiaceae
181	Bradyrhizobium
182	Brevibacillus
183	Brevibacterium
184	Brevundimonas
185	Brucellaceae
186	Bulleidia
187	Bulleidia moorei
188	Burkholderia
189	Burkholderia cepacia
190	Burkholderia fungorum
191	Burkholderiales bacterium
192	Butiricimonas
193	Buttiauxella
194	Butyricicoccus
195	Butyricicoccus pullicaecorum
196	Butyricimonas
197	Butyrivibrio
198	Caldalkalibacillus
199	Caloramator
200	Calyptogena magnifica
201	Campylobacter
202	Campylobacter concisus
203	Campylobacter gracilis
204	Campylobacter rectus
205	Candida
206	Candida albicans
207	Candida glabrata
208	Candida tropicalis
209	Candidatus brocadia
210	Candidatus phytoplasma
211	Candidatus portiera
212	Capnocytophaga
213	Capnocytophaga gingivalis
214	Capnocytophaga leadbetteri
215	Capnocytophaga ochracea
216	Capnocytophaga sputigena
217	Cardiobacterium
218	Cardiobacterium hominis
219	Cardiobacterium valvarum
220	Carnobacteriaceae
221	Carnobacterium
222	Carnobacterium alterfunditum
223	Catabacter hongkongensis
224	Catenibacterium
225	Catenibacterium mitsuokai
226	Catonella
227	Catonella morbi
228	Caulobacter
229	Caulobacteriaceae
230	Cellulosilyticum
231	Cellvibrio
232	Centipeda
233	Centipeda periodontii
234	Cetobacterium
235	Chitinimonas
236	Chitinophagaceae
237	Chlamydia_mic
238	Chlorobaculum
239	Chloroflexi
240	Christensenella
241	Christensenella minuta
242	Christensenellaceae
243	Chryseobacterium
244	Citrobacter
245	Citrobacter farmeri
246	Clavibacter michiganensis
247	Cloacibacillus
248	Cloacibacterium
249	Clostrdium disporicum
250	Clostridia cluster I
251	Clostridiaceae
252	Clostridiales
253	Clostridiales XIV
254	Clostridioides difficile
255	Clostridium
256	Clostridium acetobutylicum
257	Clostridium aminobutyricum
258	Clostridium aminophilum
259	Clostridium asparagiform
260	Clostridium bartletti
261	Clostridium beijerinckii
262	Clostridium boltae
263	Clostridium botulinum
264	Clostridium butyricum
265	Clostridium cellulosi
266	Clostridium citroniae
267	Clostridium clostridioforme
268	Clostridium cluster IV
269	Clostridium cluster XIVa
270	Clostridium cluster XIVb
271	Clostridium cluster XVIII
272	Clostridium coccoides group
273	Clostridium cocleatum
274	Clostridium colinum
275	Clostridium disporicum
276	Clostridium group XI
277	Clostridium hathewayi
278	Clostridium innocuum
279	Clostridium lactafifermentans
280	Clostridium lavalense
281	Clostridium leptum
282	Clostridium leptum subgroup
283	Clostridium lituseburense
284	Clostridium methylpentosum
285	Clostridium neonatale
286	Clostridium oroticum
287	Clostridium perfringens
288	Clostridium ramosum
289	Clostridium saccharolyticum
290	Clostridium scindens
291	Clostridium spiroforme
292	Clostridium subterminale
293	Clostridium symbiosum
294	Clostridium tertium
295	Clostridium thermocellum
296	Clostridium XIVb
297	Clostridium xylanovorans
298	CMV
299	Collinsella
300	Collinsella aerofaciens
301	Comamonadaceae
302	Comamonas
303	Coprobacillus
304	Coprococcus
305	Coprococcus catus
306	Coprococcus eutactus
307	Coriobacteriaceae
308	Cortinariaceae
309	Corynebacteriaceae
310	Corynebacterium
311	Corynebacterium accolens
312	Corynebacterium coyleae
313	Corynebacterium durum
314	Corynebacterium efficiens
315	Corynebacterium jeikeium
316	Corynebacterium kroppenstedtii
317	Corynebacterium matruchotii
318	Corynebacterium propinquum
319	Corynebacterium pseudodiphtheriticum
320	Corynebacterium riegelii
321	Corynebacterium tuberculostearicum
322	Cronobacter
323	Cryptobacterium
324	Cryptococcus neoformans
325	Cupriavidus
326	Curtobacterium
327	Curvibacter
328	Cyanobacteria
329	Cystofilobasidiaceae
330	Dechloromonas
331	Deferribacter
332	Defluviitalea
333	Dehalobacter
334	Dehalobacterium
335	Deinococcaceae
336	Delftia
337	Delftia acidovorans
338	Deltaproteobacteria
339	Dermabacter
340	Dermabacteraceae
341	Dermacoccus
342	Desulfobulbus
343	Desulfosporosinus
344	Desulfotomaculum
345	Desulfovibrio
346	Desulfovibrio desulfuricans
347	Desulfovibrio intestinalis
348	Desulfovibrio piger
349	Desulfovibrionaceae
350	Desulfurispirillum indicum
351	Dialister
352	Dialister invisus
353	Dialister micraerophilus
354	Dialister pneumosintes
355	Dialister propionicifaciens
356	Diaphorobacter
357	Dietzia
358	Dietzia maris
359	Dioszegia
360	Dokdonella
361	Dolosigranulum
362	Dolosigranulum pigrum
363	Dorea
364	Dorea formicigenerans
365	Dorea longicatena
366	Dyadobacter
367	Dyella
368	Dysgonomonas
369	EBV
370	Edaphobacter aggregans
371	Eggerthella
372	Eggerthella lenta
373	Eikenella
374	Eikenella corrodens
375	Enhydrobacter
376	Enhydrobacter aerosaccus
377	Enterobacter
378	Enterobacter aerogenes
379	Enterobacter asburiae
380	Enterobacter cloacae
381	Enterobacter hormaechei
382	Enterobacteriaceae
383	Enterobacteriaceae bacterium
384	Enterococcaceae
385	Enterococcus
386	Enterococcus casseliflavus
387	Enterococcus faecalis
388	Enterococcus faecium
389	Enterococcus hirae
390	Enterococcus mundtii
391	Enterococcus sp. NBRC 107345
392	Enterorhabdus
393	Epilithonimonas
394	Epsilonproteobacteria
395	Epulopiscium
396	Eremothecium sinecaudum
397	Erwinia
398	Erysipelatoclostridium
399	Erysipelatoclostridium ramosum
400	Erysipelotrichaceae
401	Erysipelotrichaceae incertae sedis
402	Erysipelotrichia
403	Escherichia
404	Escherichia coli
405	Ethanoligenens
406	Eubacterium
407	Eubacterium biforme
408	Eubacterium brachy
409	Eubacterium coprostanoligenes
410	Eubacterium cylindroides
411	Eubacterium desmolans
412	Eubacterium eligens
413	Eubacterium fissicatena
414	Eubacterium hallii
415	Eubacterium limosum
416	Eubacterium minutum
417	Eubacterium nodatum
418	Eubacterium rectale
419	Eubacterium ruminantium
420	Eubacterium saburreum
421	Eubacterium saphenum
422	Eubacterium siraeum
423	Eubacterium ventriosum
424	Eubacterium yurii
425	Eurotiomycetes
426	Exiguobacterium oxidotolerans
427	Faecalibacterium
428	Faecalibacterium prausnitzii
429	Ferribacter thermoautotrophicus
430	Fibrobacter succinogenes
431	Filifactor
432	Filifactor alocis
433	Filobasidium
434	Finegoldia
435	Finegoldia magna
436	Firmicutes
437	Flavisolibacter
438	Flavobacteriaceae
439	Flavobacterium
440	Flavonifractor
441	Flavonifractor plautii
442	Fluviicola
443	Fretibacterium
444	Fretibacterium fastidiosum
445	Fucophilus fucoidanolyticus
446	Fusibacter
447	Fusicatenibacter
448	Fusicatenibacter saccharivorans
449	Fusobacteria
450	Fusobacteriaceae
451	Fusobacteriales
452	Fusobacterium
453	Fusobacterium canifelinum
454	Fusobacterium mortiferum
455	Fusobacterium naviforme
456	Fusobacterium necrophorum
457	Fusobacterium nucleatum
458	Fusobacterium periodonticum
459	Fusobacterium varium
460	Gallibacterium
461	Gallicola
462	Gallionella
463	Gammaproteobacteria
464	Gardnerella
465	Gardnerella vaginalis
466	Gemella
467	Gemella haemolysans
468	Gemella morbillorum
469	Gemella sanguinis
470	Gemellales
471	Geminicoccus
472	Gemmiger
473	Geobacillus
474	Geobacter
475	Geothrix
476	Gibberella moniliformis
477	Globicatella
478	Glomeraceae
479	Gluconobacter oxydans
480	Gordonibacter
481	Granulicatella
482	Granulicatella adiacens
483	Granulicatella elegans
484	Gulbenkiania
485	Gymnopilus
486	Haemophilus
487	Haemophilus influenzae
488	Haemophilus parahaemolyticus
489	Haemophilus parainfluenzae
490	Haemophilus quentini
491	Haemophilus segnis
492	Hallella
493	Halomonas
494	Halorubrum
495	Halothiobacillus
496	Hathewaya histolytica
497	Helcococcus
498	Helicobacter
499	Hepadnaviridae
500	Hepeviridae
501	Holdemania
502	Holdemania filiformis
503	HSV-1
504	Human adenovirus
505	Human coronavirus
506	Humicoccus
507	Hungatella
508	Hyaloscyphaceae
509	Hydrogenophilaceae
510	Hymenobacter
511	Hymenochaete
512	Hyphomicrobiaceae
513	Hyphomicrobium
514	Hyphomonas
515	Idiomarina
516	Inocybaceae
517	Intestinimonas
518	Janibacter
519	Janthinobacterium
520	Janthinobacterium lividum
521	Jeotgalicoccus psychrophilus
522	Johnsonella
523	Johnsonella ignava
524	Kaistia
525	Kineococcus
526	Kingella
527	Klebsiella
528	Klebsiella oxytoca
529	Klebsiella pneumoniae
530	Knoellia
531	Kocuria
532	Kribbella
533	Lachnoanaerobaculum
534	Lachnoanaerobaculum orale
535	Lachnoanaerobaculum umeaense
536	Lachnobacterium
537	Lachnobacterium bovis
538	Lachnoclostridium
539	Lachnospira
540	Lachnospira pectinoschiza
541	Lachnospiraceae
542	Lachnospiraceae bacterium
543	Lachnospiraceae incertae sedis
544	Lactobacillaceae
545	Lactobacillales
546	Lactobacillales\t
547	Lactobacilli
548	Lactobacillus
549	Lactobacillus acidophilus
550	Lactobacillus brevis
551	Lactobacillus bulgaricus
552	Lactobacillus coleohominis
553	Lactobacillus crispatus
554	Lactobacillus delbrueckii
555	Lactobacillus fermentum
556	Lactobacillus gasseri
557	Lactobacillus iners
558	Lactobacillus jensenii
559	Lactobacillus mucosae
560	Lactobacillus plantarum
561	Lactobacillus reuteri
562	Lactobacillus rhamnosus
563	Lactobacillus rogosae
564	Lactobacillus ruminis
565	Lactobacillus sakei
566	Lactobacillus salivarius
567	Lactobacillus sp. L-YJ
568	Lactobacillus vaginalis
569	Lactococcus
570	Lactococcus lactis
571	Lactonifactor
572	Larkinella
573	Lasiosphaeriaceae
574	Lautropia
575	Lautropia mirabilis
576	Lawsonella
577	Leclercia
578	Leptolyngbya
579	Leptosphaeria
580	Leptospira
581	Leptotrichia
582	Leptotrichia amnionii
583	Leptotrichia buccalis
584	Leptotrichia sp. oral clone FP036
585	Leptotrichia wadei
586	Leptotrichiaceae
587	Leucobacter
588	Leuconostoc
589	Leuconostocaceae
590	Limnobacter
591	Limnohabitans
592	Listeria
593	Listeriaceae
594	Lonepinella
595	Lophiostomataceae
596	Lupinus
597	Lyrodus pedicellatus
598	Macrococcus
599	Mageeibacillus indolicus
600	Malassezia
601	Malassezia furfur
602	Malassezia globosa
603	Malassezia restricta
604	Malassezia sympodialis
605	Malasseziales incertae sedis
606	Mannheimia
607	Marasmiaceae
608	Marinicella
609	Marvinbryantia
610	Megamonas
611	Megamonas funiformis
612	Megamonas hypermegale
613	Megasphaera
614	Megasphaera elsdenii
615	Megasphaera micronuciformis
616	Meiothermus
617	Methanobrevibacter
618	Methanobrevibacter smithii
619	Methanoculleus
620	Methanomethylophilus
621	Methanosphaera
622	Methanothermobacter
623	Methylobacter
624	Methylobacteriaceae
625	Methylobacterium
626	Methylobacterium adhaesivum
627	Methylophilus
628	Methylotenera
629	Methylotenera mobilis
630	Microbacterium
631	Micrococcaceae
632	Micrococcus
633	Micrococcus luteus
634	Microcystis
635	Micromonosporaceae
636	Microvirgula
637	Mitis group streptococci
638	Mitrastema yamamotoi
639	Mitsuaria
640	Mitsuokella
641	Mitsuokella jalaludinii
642	Mitsuokella multacida
643	Mobiluncus
644	Mobiluncus curtisii
645	Mobiluncus mulieris
646	Modestobacter
647	Mogibacterium
648	Mogibacterium diversum
649	Mogibacterium neglectum
650	Mogibacterium timidum
651	Monascus purpureus
652	Monilinia
653	Montagnulaceae
654	Moraxella
655	Moraxella catarrhalis
656	Moraxella nonliquefaciens
657	Moraxella osloensis
658	Moraxellaceae
659	Morganella
660	Moryella
661	Mucor racemosus
662	Myceligenerans
663	Mycobacterium
664	Mycobacterium tuberculosis
665	Mycoplana
666	Mycoplasma
667	Mycoplasma faucium
668	Mycoplasma genitalium
669	Mycoplasma hominis
670	Nakaseomyces
671	Neisseria
672	Neisseria elongata
673	Neisseria flavescens
674	Neisseria gonorrhoeae
675	Neisseria meningitidis
676	Neisseria mucosa
677	Neisseria oralis
678	Neisseria sicca
679	Neisseria subflava
680	Neisseriaceae
681	Nesterenkonia
682	Nevskia
683	Nitrosomonadaceae
684	Nitrosomonas eutropha
685	Nitrososphaera
686	Nitrosospira
687	Nocardia asteroides
688	Nocardioidaceae
689	Nocardioides
690	Nodularia sphaerocarpa
691	Novispirillum
692	Novosphingobium
693	Ochrobactrum
694	Odoribacter
695	Odoribacter laneus
696	Odoribacter splanchnicus
697	Odoribacteraceae
698	Oenothera
699	Oligella urethralis
700	Olsenella
701	Olsenella profusa
702	Ophiostomataceae
703	Oribacterium
704	Oribacterium asaccharolyticum
705	Oribacterium sinus
706	Oscillibacter
707	Oscillospira
708	Oxalobacter
709	Oxalobacteraceae
710	Oxobacter
711	Paenibacillus
712	Paeniclostridium sordellii
713	Paludibacter
714	Pandoraea
715	Papillibacter
716	Papillibacter cinnamivorans
717	Parabacteroides
718	Parabacteroides distasonis
719	Parabacteroides merdae
720	Paraclostridium bifermentans
721	Paracoccus
722	Paracoccus aminovorans
723	Paraeggerthella
724	Paraprevotella
725	Paraprevotella clara
726	Paraprevotella xylaniphila
727	Parascardovia
728	Parascardovia denticolens
729	Parasporobacterium
730	Parasutterella
731	Parasutterella excrementihominis
732	Parvimonas
733	Parvimonas micra
734	Pasteurellaceae
735	Pasteurellales
736	Pediococcus
737	Pediococcus pentosaceus
738	Pedobacter
739	Pelobacter
740	Pelomonas
741	Penicillium brevicompactum
742	Penicillium brocae
743	Penicillium dierckxii
744	Penicillium steckii
745	Peptoclostridium
746	Peptococcaceae
747	Peptococcus
748	Peptoniphilus
749	Peptoniphilus gorbachii
750	Peptostreptococcaceae
751	Peptostreptococcaceae incertae sedis
752	Peptostreptococcus
753	Peptostreptococcus anaerobius
754	Peptostreptococcus micros
755	Peptostreptococcus stomatis
756	Phascolarctobacterium
757	Phascolarctobacterium faecium
758	Phascolarctobacterium succinatutens
759	Phyllobacterium
760	Pichia
761	Planococcaceae
762	Pleosporales
763	Polydnaviridae
764	Porphyromonadaceae
765	Porphyromonas
766	Porphyromonas asaccharolytica
767	Porphyromonas catoniae
768	Porphyromonas endodontalis
769	Porphyromonas gingivalis
770	Porphyromonas somerae
771	Prevotella
772	Prevotella bergensis
773	Prevotella bivia
774	Prevotella bryantii
775	Prevotella buccae
776	Prevotella copri
777	Prevotella dentalis
778	Prevotella denticola
779	Prevotella disiens
780	Prevotella enoeca
781	Prevotella histicola
782	Prevotella intermedia
783	Prevotella jejuni
784	Prevotella loescheii
785	Prevotella melaninogenica
786	Prevotella multisaccharivorax
787	Prevotella nanceiensis
788	Prevotella nigrescens
789	Prevotella oralis
790	Prevotella oris
791	Prevotella oulorum
792	Prevotella pallens
793	Prevotella pleuritidis
794	Prevotella ruminicola
795	prevotella salivae
796	Prevotella scopos
797	prevotella shahii
798	Prevotella stercorea
799	Prevotella tannerae
800	Prevotella timonensis
801	Prevotella veroralis
802	Prevotellaceae
803	Propionibacteriaceae
804	Propionibacterium
805	Propionibacterium acidifaciens
806	Propionibacterium acnes
807	Propionibacterium granulosum
808	Propionibacterium humerusii
809	Propionicimonas
810	Propionimicrobium
811	Propionimicrobium lymphophilum
812	Proteobacteria
813	Proteus
814	Providencia
815	Psathyrella artemisiae
816	Pseudarcicella
817	Pseudidiomarina
818	Pseudoalteromonas
819	Pseudobutyrivibrio
820	Pseudobutyrivibrio ruminis
821	Pseudochrobactrum
822	Pseudoflavonifractor
823	Pseudoflavonifractor capillosus
824	Pseudomonadaceae
825	Pseudomonadales
826	Pseudomonas
827	Pseudomonas aeruginosa
828	Pseudomonas straminea
829	Pseudonocardia
830	Pseudonocardiaceae
831	Pseudoramibacter
832	Pseudoramibacter alactolyticus
833	Pseudoxanthomonas
834	Pseudoxanthomonas mexicana
835	Pseudozyma churashimaensis
836	Psychrobacter
837	Psychromonas
838	Pyramidobacter
839	Pyramidobacter piscolens
840	Pyronemataceae
841	Rahnella
842	Ralstonia
843	Ralstonia insidiosa
844	Raoultella
845	Rathayibacter
846	Rathayibacter caricis
847	Respiratory syncytial virus
848	Rhizobiales
849	Rhizobium
850	Rhodobaca
851	Rhodobacteraceae
852	Rhodococcus
853	Rhodocyclaceae
854	Rhodoplanes
855	Rhodotorula dairenensis
856	Rhodotorula mucilaginosa
857	Rikenella
858	Rikenellaceae
859	Romboutsia
860	Roseateles
861	Roseburia
862	Roseburia faecis
863	Roseburia hominis
864	Roseburia intestinalis
865	Roseburia Inulinivorans
866	Roseomonas
867	Rothia
868	Rothia aeria
869	Rothia denticariosa
870	Rothia mucilaginosa
871	Rubellimicrobium
872	Rubrobacter
873	Ruminiclostridium
874	Ruminococcaceae
875	Ruminococcus
876	Ruminococcus albus
877	Ruminococcus bromii
878	Ruminococcus callidus
879	Ruminococcus flavefaciens
880	Ruminococcus gnavus
881	Ruminococcus lactaris
882	Ruminococcus obeum
883	Ruminococcus productus
884	Ruminococcus torques
885	Russulaceae
886	Saccharomyces castellii
887	Saccharomyces cerevisiae
888	Saccharophagus
889	Salmonella
890	Salmonella enterica
891	Saprolegnia
892	Sarcina
893	Scardovia
894	Scardovia wiggsiae
895	Schlegelella
896	Sclerodermataceae
897	Sediminibacterium
898	Selenomonas
899	Selenomonas noxia
900	Selenomonas sputigena
901	Sellimonas
902	Serratia
903	Shewanella
904	Shewanella algae
905	Shigella
906	Shigella flexneri
907	Shigella sonnei
908	Shuttleworthia
909	Simonsiella muelleri
910	Skermanella
911	Slackia
912	Sneathia
913	Sneathia sanguinegens
914	Solobacterium
915	Sphingobacterium
916	Sphingobium
917	Sphingobium xenophagum
918	Sphingomonadaceae
919	Sphingomonas
920	Sphingomonas changbaiensis
921	Sphingomonas yabuuchiae
922	Sphingopyxis flavimaris
923	Spirochaetaceae
924	Spirochaetes
925	Spirodela
926	Sporobacter
927	Sporobacter termitidis
928	SR1
929	Staphylococcaceae
930	Staphylococcus
931	Staphylococcus aureus
932	Staphylococcus epidermidis
933	Staphylococcus equorum
934	Staphylococcus pasteuri
935	Stenotrophomas maltophila
936	Stenotrophomonas
937	Stomatobaculum
938	Stoquefichus massiliensis
939	Streptobacillus
940	Streptococcaceae
941	Streptococcus
942	Streptococcus agalactiae
943	Streptococcus alactolyticus
944	Streptococcus anginosus
945	Streptococcus australis
946	Streptococcus constellatus
947	Streptococcus cristatus
948	Streptococcus equi
949	Streptococcus gallolyticus
950	Streptococcus gordonii
951	Streptococcus infantis
952	Streptococcus intermedius
953	Streptococcus mitis
954	Streptococcus mutans
955	Streptococcus oralis
956	Streptococcus parasanguinis
957	Streptococcus pneumoniae
958	Streptococcus pyogenes
959	Streptococcus salivarius
960	Streptococcus sanguinis
961	Streptococcus thermophiles
962	Streptococcus vestibularis
963	Streptomyces
964	Streptophyta
965	Subdoligranulum
966	Succinatimonas
967	Succiniclasticum
968	Succinivibrio
969	Succinivibrionaceae
970	Sulfuricella
971	Sutterella
972	Sutterella morbirenis
973	Sutterella sanguinus
974	Sutterella stercoricanis
975	Sutterella wadsworthensis
976	Symbiobacterium toebii
977	Synergistaceae
978	Synergistes
979	Synergistetes
980	Syntrophococcus
981	Syntrophomonas
982	Tanerella forsythia
983	Tannerella
984	tannerella forsythia
985	Tenericutes
986	Terrahaemophilus
987	Terrisporobacter glycolicus
988	Tessaracoccus
989	Thalassospira
990	Thauera
991	Thelephoraceae
992	Thermicanus
993	Thermoactinomyces
994	Thermomyces lanuginosus
995	Thermonospora curvata
996	Thermosipho
997	Thiomicrospira crunogena
998	Tissierellaceae
999	TM7
1000	Trabsulsiella
1001	Treponema
1002	Treponema amylovorum
1003	Treponema denticola
1004	Treponema lecithinolyticum
1005	Treponema maltophilum
1006	Treponema medium
1007	Treponema parvum
1008	Treponema putidum
1009	Treponema socranskii
1010	Treponema vincentii
1011	Trichosporon
1012	Tropheryma whipplei
1013	Trophyrema
1014	Tuberaceae
1015	Turicella
1016	Turicibacter
1017	Turicibacter sanguinis
1018	Tymoviridae
1019	Tyzzerella
1020	Tyzzerella nexilis
1021	uncultured Clostridiales II
1022	Undibacterium
1023	Ureaplasma
1024	Ureaplasma parvum
1025	Ureaplasma urealyticum
1026	Ustilaginaceae
1027	Vampirovibrio
1028	Varibaculum
1029	Varibaculum cambriense
1030	Variovorax
1031	Veillonella
1032	Veillonella atypica
1033	Veillonella dispar
1034	Veillonella parvula
1035	Veillonella ratti
1036	Veillonella sp. oral taxon 780
1037	Veillonellaceae
1038	Verrucomicrobia
1039	Verrucomicrobium
1040	Vibrisseaceae
1041	Virgaviridae
1042	Vivictivallis
1043	Vogesella
1044	Wallemia mellicola
1045	Wautersiella
1046	Weeksella
1047	Weissella
1048	Williamsia
1049	Wolinella
1050	Xanthomonadaceae
1051	Yersinia
1052	Yimella
1053	Acetonema
1054	Acidobacteriaceae
1055	Acinetobacter
1056	Actinobacillus
1057	Actinobacteria
1058	Actinomyces
1059	Aerococcus
1060	Aeromonadaceae
1061	Aggregatibacter
1062	Akkermansia
1063	Alcaligenaceae
1064	Alistipes
1065	Alistipes finegoldii
1066	Alistipes putredinis
1067	Alteromonadaceae
1068	Anaerofilum
1069	Anaerostipes
1070	Anaerotruncus
1071	Anaerovorax
1072	Atopobium
1073	Atopobium vaginae
1074	Bacillaceae
1075	Bacilli
1076	Bacillus
1077	Bacterium 08.96.4
1078	Bacterium ASF500
1079	Bacterium B4C2-5
1080	Bacterium Ba2
1081	Bacterium C15
1082	Bacterium G100VIII
1083	Bacterium ic1214
1084	Bacterium ic1258
1085	Bacterium ic1292
1086	Bacterium ic1296
1087	Bacterium ic1311
1088	Bacterium ic1379
1089	Bacterium ic1391
1090	Bacterium MB7-1
1091	Bacterium mpn-isolate group 19
1092	Bacterium mpn-isolate group 22
1093	Bacterium mpn-isolate group 24
1094	Bacterium mpn-isolate group 27
1095	Bacterium mpn-isolate group 5
1096	Bacterium 'New Zealand B'
1097	Bacterium str. 31285
1098	Bacterium YE62
1099	Bacterium YE64
1100	Bacteroidaceae
1101	Bacteroidaceae bacterium Smarlab 3301643
1102	Bacteroidales
1103	Bacteroides
1104	Bacteroides eggerthii
1105	Bacteroides finegoldii
1106	Bacteroides fragilis
1107	Bacteroides ovatus
1108	Bacteroides sp. CJ78
1109	Bacteroides sp. D20
1110	Bacteroides thetaiotaomicron
1111	Bacteroides uniformis
1112	Bacteroides vulgatus
1113	Bacteroidetes
1114	Betaproteobacteria
1115	Bifidobacterium
1116	Bifidobacterium catenulatum
1117	Bilophila
1118	Bilophila wadsworthia
1119	Bovine rumen bacterium JPR13
1120	Brenneria
1121	Burkholderia
1122	Burkholderiales bacterium Smarlab 3302047
1123	Butyrate-producing bacterium ART55/1
1124	Butyrate-producing bacterium L1-810
1125	Butyrate-producing bacterium L1-952
1126	Butyrate-producing bacterium L2-50
1127	Butyrate-producing bacterium M104/1
1128	Butyrate-producing bacterium M21/2
1129	Butyrate-producing bacterium M50/1
1130	Butyrate-producing bacterium P607
1131	Butyrate-producing bacterium PH05YB02
1132	Butyrate-producing bacterium Ph07AY02
1133	Butyrate-producing bacterium PH07AY3
1134	Butyrate-producing bacterium PH07AY5
1135	Butyrate-producing bacterium PH07BY04
1136	Butyrate-producing bacterium SL6/1/1
1137	Butyrate-producing bacterium SM4/1
1138	Butyrate-producing bacterium SR1/1
1139	Butyrate-producing bacterium SR1/5
1140	Butyrate-producing bacterium SS2/1
1141	Butyrate-producing bacterium SSC/2
1142	Butyrate-producing bacterium T2-132
1143	Candidate division TM7
1144	Cellulomonadaceae
1145	Citrobacter
1146	Clostridia
1147	Clostridia bacterium TSW07CA7
1148	Clostridiaceae
1149	Clostridiaceae bacterium bSSV31
1150	Clostridiaceae bacterium LEMV63
1151	Clostridiaceae bacterium SH032
1152	Clostridiaceae bacterium SK061
1153	Clostridiales
1154	Clostridiales bacterium 80/3
1155	Clostridiales bacterium A2-162
1156	Clostridiales bacterium AHT16
1157	Clostridiales bacterium L2-14
1158	Clostridium
1159	Clostridium coccoides
1160	Clostridium cocleatum
1161	Clostridium difficile
1162	Clostridium innocuum
1163	Clostridium leptum
1164	Clostridium ramosum
1165	Clostridium spiroforme
1166	Collinsella
1167	Collinsella aerofaciens
1168	Comamonadaceae
1169	Coprobacillus
1170	Coprococcus
1171	Coriobacteriaceae
1172	Corynebacterium
1173	Coxiellaceae
1174	Cronobacter
1175	Dehalobacterium
1176	Desulfobacteraceae
1177	Desulfotomaculum
1178	Desulfovibrio
1179	Desulfovibrionaceae
1180	Dialister
1181	Dietzia maris
1182	Dorea
1183	Dysgonomonas
1184	Edwardsiella
1185	Eggerthella
1186	Enterobacter
1187	Enterobacter aerogenes
1188	Enterobacter hormaechei
1189	Enterobacteriaceae
1190	Enterococcus
1191	Enterococcus faecalis
1192	Enterococcus faecium
1193	Erwinia
1194	Erysipelothrix
1195	Erysipelotrichaceae
1196	Erysipelotrichales
1197	Escherichia
1198	Escherichia coli
1199	Eubacteriaceae
1200	Eubacterium
1201	Eubacterium eligens
1202	Eubacterium hallii
1203	Eubacterium rectale
1204	Eubacterium tortuosum
1205	Faecalibacterium
1206	Faecalibacterium prausnitzii
1207	Firmicutes
1208	Firmicutes bacterium EG14
1209	Firmicutes str. C29
1210	Fusobacteria
1211	Fusobacteriaceae
1212	Fusobacterium
1213	Fusobacterium nucleatum
1214	Gammaproteobacteria
1215	Gardnerella
1216	Gardnerella vaginalis
1217	Gram-negative bacterium cL10-2b-4
1218	Haemophilus
1219	Haemophilus parainfluenzae
1220	Hafnia
1221	Helicobacter pylori
1222	Holdemania
1223	Human intestinal firmicute CB47
1224	Human intestinal firmicute CO13
1225	Human intestinal firmicute CO19
1226	Human intestinal firmicute CO2
1227	Human intestinal firmicute CO35
1228	Human intestinal firmicute CO4
1229	Human intestinal firmicute CS26
1230	Klebsiella
1231	Klebsiella pneumoniae
1232	Lachnobacterium
1233	Lachnospira
1234	Lachnospiraceae
1235	Lachnospiraceae bacterium A2
1236	Lactobacillus
1237	Lactobacillus crispatus
1238	Lactobacillus iners
1239	Lactobacillus salivarius
1240	Lactococcus
1241	Leptotrichia
1242	Leptotrichia amnionii
1243	Lysobacter
1244	Mannheimia
1245	Mastodon intestinal bacterium AN-22-6
1246	Megasphaera
1247	Methanobrevibacter smithii
1248	Mobiluncus
1249	Mogibacterium
1250	Nitrospiraceae
1251	Odoribacter
1252	Odoribacter splanchnicus
1253	Oligella
1254	Olsenella
1255	Oscillibacter
1256	Oscillospira
1257	Oscillospiraceae bacterium NML 061048
1258	Oxalobacter formigenes
1259	Oxalobacteraceae
1260	Paenibacillaceae
1261	Pantoea
1262	Papillibacter
1263	Parabacteroides
1264	Parabacteroides distasonis
1265	Parabacteroides merdae
1266	Pasteurella
1267	Pasteurellaceae
1268	Pectobacterium
1269	Peptostreptococcaceae
1270	Peptostreptococcus
1271	Phascolarctobacterium
1272	Polyangiaceae
1273	Porphyromonadaceae
1274	Porphyromonas
1275	Porphyromonas gingivalis
1276	Porphyromonas uenonis
1277	Prevotella
1278	Prevotella copri
1279	Prevotellaceae
1280	Promicromonosporaceae
1281	Propionibacterium
1282	Propionibacterium acnes
1283	Proteobacteria
1284	Pseudomonas
1285	Pusillimonas
1286	Rickettsiales
1287	Rikenellaceae
1288	Roseburia
1289	Roseburia hominis
1290	Roseburia intestinalis
1291	Rumen bacterium 8/94-32
1292	Rumen bacterium R-7
1293	Rumen bacterium R-9
1294	Ruminococcaceae
1295	Ruminococcus
1296	Ruminococcus gnavus
1297	Ruminococcus productus
1298	Salmonella
1299	Segmented filamentous bacterium
1300	Selenomonas
1301	Serratia
1302	Shigella
1303	Shigella dysenteriae
1304	Shuttleworthia
1305	Solobacterium
1306	Sphingomonadaceae
1307	Staphylococcus
1308	Staphylococcus aureus
1309	Staphylococcus epidermidis
1310	Stenotrophomonas maltophilia
1311	Streptobacillus
1312	Streptococcaceae
1313	Streptococcus
1314	Streptococcus anginosus
1315	Streptococcus mitis
1316	Streptococcus parasanguinis
1317	Streptococcus salivarius
1318	Streptococcus vestibularis
1319	Subdoligranulum
1320	Sutterella
1321	Swine fecal bacterium FPC67
1322	Swine fecal bacterium FPC70
1323	Swine fecal bacterium RF3E-Xyl1
1324	Swine fecal bacterium SD-Pec1
1325	Swine manure pit bacterium PPC108
1326	Syntrophobacteraceae
1327	Tannerella
1328	Tenericutes
1329	Terrahaemophilus
1330	Thiotrichaceae
1331	Treponema
1332	Tropheryma whipplei
1333	Unidentified bacterium ZF3
1334	Veillonella
1335	Veillonella atypica
1336	Veillonella dispar
1337	Veillonella parvula
1338	Veillonellaceae
1339	Verrucomicrobia
1340	Verrucomicrobia bacterium MS-F-88
1341	Verrucomicrobiaceae
1342	Vibrio
1343	Xanthomonas
1344	Yersinia

## Sheet: Score Table 1
0.99695	0.0063	0.90608	0.00023	0.00079	0.84136	0.75049	0.75049	0.02217	0.51353	0.00089	0.07647	0.3944	0.107	0.00508	0.07647	0.90608	0.00034	0.00414	0.2918	0.05512	0.51353	0.75049	0.3944	0.21072	0.0001	0.00045	0.3944	0.00079	0.00791	0.00017	0.07647	0.00022	0.90608	0.51353	0.75049	0.02217	0.75049	0.90608	0.51353	0.84136	0.84136	0.00012	0.0003	0.75049	0.3944	0.51353	0.02965	0.001	0.02217
0.0063	0.99695	0.0129	0.00017	0.00045	0.01004	0.0129	0.00791	0.00173	0.0129	0.00049	0.00791	0.00414	0.00202	0.00064	0.00791	0.0129	0.0003	0.00071	0.00341	0.00414	0.00791	0.00791	0.00414	0.01004	0.0001	0.00024	0.01004	0.00024	0.00064	0.00015	0.00239	0.00016	0.02217	0.00508	0.00791	0.0013	0.00791	0.0129	0.00508	0.0063	0.01004	0.00011	0.0002	0.00791	0.0063	0.0129	0.00149	0.0013	0.0013
0.90608	0.0129	0.99695	0.00027	0.00113	0.97245	0.94775	0.94775	0.05512	0.84136	0.0013	0.21072	0.75049	0.2918	0.01004	0.21072	0.98616	0.00041	0.00791	0.3944	0.15034	0.84136	0.94775	0.75049	0.51353	0.0001	0.00058	0.75049	0.00113	0.0168	0.00019	0.21072	0.00025	0.98616	0.84136	0.94775	0.05512	0.94775	0.98616	0.84136	0.90608	0.97245	0.00012	0.00036	0.94775	0.75049	0.84136	0.07647	0.00149	0.05512
0.00023	0.00017	0.00027	0.99695	0.00015	0.00025	0.0003	0.00024	0.00019	0.00027	0.00016	0.00022	0.00023	0.00018	0.00016	0.0003	0.00027	0.00018	0.00016	0.00022	0.00017	0.00034	0.00024	0.00021	0.00023	0.0001	0.00018	0.00028	0.00015	0.00015	0.00012	0.00024	0.00012	0.0003	0.00024	0.00027	0.00019	0.0003	0.0003	0.00022	0.00023	0.00025	0.00011	0.00014	0.00024	0.00023	0.00024	0.00016	0.00015	0.0002
0.00079	0.00045	0.00113	0.00015	0.99695	0.0013	0.00113	0.00089	0.00041	0.00089	0.00024	0.00071	0.00064	0.00045	0.00025	0.00113	0.00113	0.00016	0.00024	0.00071	0.00038	0.00113	0.00089	0.00064	0.00064	0.0001	0.0002	0.0013	0.00018	0.00028	0.00012	0.00049	0.00014	0.00113	0.00071	0.00089	0.00036	0.00149	0.00149	0.00113	0.00079	0.001	0.00011	0.00017	0.00089	0.00079	0.00113	0.00034	0.00041	0.00036
0.84136	0.01004	0.97245	0.00025	0.0013	0.99695	0.90608	0.90608	0.04017	0.75049	0.00113	0.15034	0.6373	0.21072	0.00791	0.15034	0.97245	0.00045	0.0063	0.15034	0.21072	0.75049	0.90608	0.6373	0.3944	0.0001	0.00053	0.6373	0.0013	0.0129	0.00018	0.15034	0.00027	0.97245	0.75049	0.97245	0.04017	0.90608	0.97245	0.75049	0.94775	0.98616	0.00012	0.00038	0.90608	0.6373	0.75049	0.05512	0.0013	0.04017
0.75049	0.0129	0.94775	0.0003	0.00113	0.90608	0.99695	0.94775	0.05512	0.6373	0.00173	0.107	0.51353	0.15034	0.0063	0.21072	0.94775	0.00049	0.00508	0.21072	0.07647	0.84136	0.84136	0.51353	0.51353	0.0001	0.00049	0.75049	0.00089	0.01004	0.00018	0.107	0.00025	0.98616	0.6373	0.84136	0.02965	0.84136	0.98616	0.6373	0.75049	0.90608	0.00012	0.00036	0.84136	0.51353	0.6373	0.04017	0.00149	0.02965
0.75049	0.00791	0.94775	0.00024	0.00089	0.90608	0.94775	0.99695	0.02965	0.6373	0.001	0.107	0.51353	0.15034	0.0063	0.107	0.94775	0.00036	0.00791	0.107	0.07647	0.84136	0.84136	0.51353	0.2918	0.0001	0.00049	0.51353	0.00089	0.01004	0.00018	0.107	0.00023	0.94775	0.6373	0.84136	0.02965	0.84136	0.94775	0.6373	0.75049	0.90608	0.00012	0.00032	0.84136	0.51353	0.6373	0.04017	0.00113	0.02965
0.02217	0.00173	0.05512	0.00019	0.00041	0.04017	0.05512	0.02965	0.99695	0.02965	0.00045	0.0063	0.02217	0.00508	0.00149	0.0168	0.05512	0.00025	0.001	0.01004	0.00508	0.05512	0.02965	0.0129	0.0129	0.0001	0.00028	0.02217	0.00036	0.00113	0.00014	0.0063	0.0002	0.05512	0.0168	0.02965	0.00202	0.02965	0.107	0.02965	0.02217	0.04017	0.00011	0.00025	0.02965	0.0129	0.0168	0.00341	0.00089	0.00414
0.51353	0.0129	0.84136	0.00027	0.00089	0.75049	0.6373	0.6373	0.02965	0.99695	0.00173	0.21072	0.51353	0.07647	0.00414	0.107	0.84136	0.00036	0.00508	0.107	0.07647	0.3944	0.6373	0.2918	0.15034	0.0001	0.00049	0.2918	0.00089	0.0063	0.00017	0.05512	0.00023	0.84136	0.3944	0.6373	0.0168	0.6373	0.84136	0.3944	0.51353	0.75049	0.00012	0.00036	0.6373	0.2918	0.3944	0.02217	0.00149	0.05512
0.00089	0.00049	0.0013	0.00016	0.00024	0.00113	0.00173	0.001	0.00045	0.00173	0.99695	0.00079	0.00149	0.00049	0.00027	0.001	0.0013	0.00022	0.00041	0.00079	0.00041	0.001	0.001	0.00071	0.00071	0.0001	0.0003	0.00089	0.00018	0.00027	0.00012	0.00064	0.0002	0.00173	0.001	0.001	0.00053	0.0013	0.00173	0.001	0.00089	0.00113	0.00011	0.00019	0.001	0.00113	0.0013	0.00041	0.00045	0.00045
0.07647	0.00791	0.21072	0.00022	0.00071	0.15034	0.107	0.107	0.0063	0.21072	0.00079	0.99695	0.07647	0.0129	0.00149	0.107	0.21072	0.00028	0.00239	0.02965	0.00791	0.107	0.107	0.04017	0.02217	0.0001	0.00032	0.07647	0.00041	0.00202	0.00016	0.0168	0.0002	0.21072	0.05512	0.21072	0.00414	0.107	0.21072	0.05512	0.07647	0.15034	0.00011	0.00025	0.107	0.04017	0.107	0.00508	0.00149	0.01004
0.3944	0.00414	0.75049	0.00023	0.00064	0.6373	0.51353	0.51353	0.02217	0.51353	0.00149	0.07647	0.99695	0.05512	0.00341	0.04017	0.75049	0.00034	0.00284	0.07647	0.02965	0.2918	0.51353	0.21072	0.107	0.0001	0.00045	0.21072	0.00064	0.00508	0.00016	0.04017	0.00022	0.75049	0.2918	0.51353	0.0129	0.51353	0.75049	0.2918	0.3944	0.6373	0.00012	0.0003	0.51353	0.21072	0.2918	0.0168	0.001	0.0129
0.107	0.00202	0.2918	0.00018	0.00045	0.21072	0.15034	0.15034	0.00508	0.07647	0.00049	0.0129	0.05512	0.99695	0.00173	0.0129	0.2918	0.00024	0.00149	0.0129	0.01004	0.07647	0.15034	0.05512	0.02965	0.0001	0.0003	0.05512	0.00045	0.00239	0.00016	0.0129	0.00018	0.2918	0.07647	0.15034	0.00508	0.15034	0.2918	0.07647	0.107	0.21072	0.00012	0.00022	0.15034	0.05512	0.07647	0.01004	0.00053	0.00508
0.00508	0.00064	0.01004	0.00016	0.00025	0.00791	0.0063	0.0063	0.00149	0.00414	0.00027	0.00149	0.00341	0.00173	0.99695	0.00149	0.01004	0.00016	0.00045	0.00149	0.0013	0.00414	0.0063	0.00341	0.00341	0.0001	0.00036	0.00341	0.00025	0.00058	0.00015	0.00414	0.00015	0.01004	0.00414	0.0063	0.00089	0.0063	0.01004	0.00414	0.00508	0.00791	0.00011	0.00016	0.0063	0.00341	0.0063	0.0013	0.00036	0.00089
0.07647	0.00791	0.21072	0.0003	0.00113	0.15034	0.21072	0.107	0.0168	0.107	0.001	0.107	0.04017	0.0129	0.00149	0.99695	0.21072	0.00036	0.00239	0.02965	0.00791	0.3944	0.107	0.04017	0.02217	0.0001	0.00032	0.15034	0.00049	0.00284	0.00015	0.0168	0.00021	0.21072	0.05512	0.21072	0.00414	0.107	0.3944	0.05512	0.07647	0.15034	0.00011	0.00032	0.107	0.04017	0.107	0.00508	0.00202	0.01004
0.90608	0.0129	0.98616	0.00027	0.00113	0.97245	0.94775	0.94775	0.05512	0.84136	0.0013	0.21072	0.75049	0.2918	0.01004	0.21072	0.99695	0.00041	0.00791	0.21072	0.15034	0.84136	0.94775	0.75049	0.75049	0.0001	0.00058	0.75049	0.00113	0.0168	0.00019	0.21072	0.00025	0.98616	0.84136	0.94775	0.05512	0.94775	0.98616	0.84136	0.90608	0.97245	0.00012	0.00036	0.94775	0.75049	0.84136	0.07647	0.00149	0.05512
0.00034	0.0003	0.00041	0.00018	0.00016	0.00045	0.00049	0.00036	0.00025	0.00036	0.00022	0.00028	0.00034	0.00024	0.00016	0.00036	0.00041	0.99695	0.00022	0.00041	0.00027	0.00049	0.00041	0.0003	0.0003	0.0001	0.00016	0.00053	0.00013	0.00017	0.00011	0.00036	0.00012	0.00049	0.00041	0.00049	0.00032	0.00058	0.00049	0.00032	0.00038	0.00045	0.00011	0.00015	0.00036	0.00034	0.00041	0.0002	0.00018	0.00021
0.00414	0.00071	0.00791	0.00016	0.00024	0.0063	0.00508	0.00791	0.001	0.00508	0.00041	0.00239	0.00284	0.00149	0.00045	0.00239	0.00791	0.00022	0.99695	0.00239	0.00113	0.0129	0.00791	0.00414	0.00202	0.0001	0.00019	0.00414	0.0003	0.00053	0.00013	0.00173	0.00016	0.00791	0.00341	0.00508	0.00079	0.00508	0.00791	0.00341	0.00414	0.0063	0.00011	0.00019	0.00508	0.00284	0.00341	0.00089	0.00034	0.001
0.2918	0.00341	0.3944	0.00022	0.00071	0.15034	0.21072	0.107	0.01004	0.107	0.00079	0.02965	0.07647	0.0129	0.00149	0.02965	0.21072	0.00041	0.00239	0.99695	0.00791	0.21072	0.21072	0.04017	0.02217	0.0001	0.00036	0.2918	0.00041	0.00202	0.00016	0.0168	0.0002	0.21072	0.21072	0.107	0.0063	0.107	0.3944	0.05512	0.15034	0.15034	0.00012	0.00028	0.107	0.04017	0.107	0.00508	0.00071	0.00414
0.05512	0.00414	0.15034	0.00017	0.00038	0.21072	0.07647	0.07647	0.00508	0.07647	0.00041	0.00791	0.02965	0.01004	0.0013	0.00791	0.15034	0.00027	0.00113	0.00791	0.99695	0.04017	0.07647	0.02965	0.0168	0.0001	0.00027	0.02965	0.00038	0.00173	0.00014	0.00791	0.00017	0.15034	0.04017	0.15034	0.00341	0.07647	0.15034	0.04017	0.107	0.21072	0.00011	0.00022	0.07647	0.02965	0.04017	0.00414	0.00045	0.00341
0.51353	0.00791	0.84136	0.00034	0.00113	0.75049	0.84136	0.84136	0.05512	0.3944	0.001	0.107	0.2918	0.07647	0.00414	0.3944	0.84136	0.00049	0.0129	0.21072	0.04017	0.99695	0.6373	0.2918	0.15034	0.0001	0.00058	0.90608	0.00089	0.0063	0.00019	0.21072	0.00025	0.84136	0.3944	0.6373	0.02965	0.6373	0.94775	0.3944	0.51353	0.75049	0.00012	0.00036	0.6373	0.2918	0.6373	0.02217	0.00149	0.0168
0.75049	0.00791	0.94775	0.00024	0.00089	0.90608	0.84136	0.84136	0.02965	0.6373	0.001	0.107	0.51353	0.15034	0.0063	0.107	0.94775	0.00041	0.00791	0.21072	0.07647	0.6373	0.99695	0.51353	0.2918	0.0001	0.00049	0.51353	0.00089	0.01004	0.00018	0.107	0.00023	0.94775	0.6373	0.84136	0.02965	0.84136	0.94775	0.84136	0.75049	0.90608	0.00012	0.00036	0.84136	0.51353	0.6373	0.04017	0.00113	0.02965
0.3944	0.00414	0.75049	0.00021	0.00064	0.6373	0.51353	0.51353	0.0129	0.2918	0.00071	0.04017	0.21072	0.05512	0.00341	0.04017	0.75049	0.0003	0.00414	0.04017	0.02965	0.2918	0.51353	0.99695	0.107	0.0001	0.00038	0.21072	0.001	0.00508	0.00017	0.04017	0.00022	0.75049	0.2918	0.51353	0.0129	0.51353	0.75049	0.2918	0.3944	0.6373	0.00012	0.0003	0.51353	0.21072	0.2918	0.0168	0.00079	0.0129
0.21072	0.01004	0.51353	0.00023	0.00064	0.3944	0.51353	0.2918	0.0129	0.15034	0.00071	0.02217	0.107	0.02965	0.00341	0.02217	0.75049	0.0003	0.00202	0.02217	0.0168	0.15034	0.2918	0.107	0.99695	0.0001	0.00038	0.107	0.00064	0.00341	0.00016	0.02217	0.00019	0.75049	0.15034	0.2918	0.0129	0.2918	0.51353	0.2918	0.21072	0.3944	0.00012	0.00027	0.2918	0.107	0.15034	0.0168	0.001	0.00791
0.0001	0.0001	0.0001	0.0001	0.0001	0.0001	0.0001	0.0001	0.0001	0.0001	0.0001	0.0001	0.0001	0.0001	0.0001	0.0001	0.0001	0.0001	0.0001	0.0001	0.0001	0.0001	0.0001	0.0001	0.0001	0.99695	0.0001	0.0001	0.0001	0.0001	0.0001	0.0001	0.0001	0.0001	0.0001	0.0001	0.0001	0.0001	0.0001	0.0001	0.0001	0.0001	0.0001	0.0001	0.0001	0.0001	0.0001	0.0001	0.0001	0.0001
0.00045	0.00024	0.00058	0.00018	0.0002	0.00053	0.00049	0.00049	0.00028	0.00049	0.0003	0.00032	0.00045	0.0003	0.00036	0.00032	0.00058	0.00016	0.00019	0.00036	0.00027	0.00058	0.00049	0.00038	0.00038	0.0001	0.99695	0.00053	0.00015	0.0002	0.00013	0.00058	0.00013	0.00058	0.00049	0.00049	0.00036	0.00071	0.00058	0.00049	0.00045	0.00053	0.00012	0.00014	0.00049	0.00045	0.00071	0.00027	0.0002	0.00025
0.3944	0.01004	0.75049	0.00028	0.0013	0.6373	0.75049	0.51353	0.02217	0.2918	0.00089	0.07647	0.21072	0.05512	0.00341	0.15034	0.75049	0.00053	0.00414	0.2918	0.02965	0.90608	0.51353	0.21072	0.107	0.0001	0.00053	0.99695	0.00064	0.00508	0.0002	0.15034	0.00024	0.75049	0.2918	0.51353	0.02217	0.51353	0.90608	0.2918	0.3944	0.6373	0.00012	0.00034	0.51353	0.21072	0.75049	0.0168	0.001	0.0129
0.00079	0.00024	0.00113	0.00015	0.00018	0.0013	0.00089	0.00089	0.00036	0.00089	0.00018	0.00041	0.00064	0.00045	0.00025	0.00049	0.00113	0.00013	0.0003	0.00041	0.00038	0.00089	0.00089	0.001	0.00064	0.0001	0.00015	0.00064	0.99695	0.00028	0.00012	0.00049	0.00015	0.00113	0.00071	0.00089	0.00032	0.00089	0.00113	0.00089	0.00079	0.001	0.00011	0.00016	0.00089	0.00064	0.00071	0.00034	0.0002	0.00036
0.00791	0.00064	0.0168	0.00015	0.00028	0.0129	0.01004	0.01004	0.00113	0.0063	0.00027	0.00202	0.00508	0.00239	0.00058	0.00284	0.0168	0.00017	0.00053	0.00202	0.00173	0.0063	0.01004	0.00508	0.00341	0.0001	0.0002	0.00508	0.00028	0.99695	0.00013	0.00202	0.00015	0.0168	0.0063	0.01004	0.00113	0.01004	0.0168	0.0063	0.00791	0.0129	0.00011	0.00016	0.01004	0.00508	0.0063	0.0013	0.00032	0.00113
0.00017	0.00015	0.00019	0.00012	0.00012	0.00018	0.00018	0.00018	0.00014	0.00017	0.00012	0.00016	0.00016	0.00016	0.00015	0.00015	0.00019	0.00011	0.00013	0.00016	0.00014	0.00019	0.00018	0.00017	0.00016	0.0001	0.00013	0.0002	0.00012	0.00013	0.99695	0.00016	0.00011	0.00019	0.00017	0.00018	0.00015	0.00018	0.00019	0.00018	0.00017	0.00018	0.0001	0.00012	0.00019	0.00023	0.00019	0.00023	0.00012	0.00015
0.07647	0.00239	0.21072	0.00024	0.00049	0.15034	0.107	0.107	0.0063	0.05512	0.00064	0.0168	0.04017	0.0129	0.00414	0.0168	0.21072	0.00036	0.00173	0.0168	0.00791	0.21072	0.107	0.04017	0.02217	0.0001	0.00058	0.15034	0.00049	0.00202	0.00016	0.99695	0.00023	0.21072	0.05512	0.21072	0.0063	0.107	0.21072	0.05512	0.15034	0.15034	0.00012	0.00032	0.107	0.04017	0.21072	0.00508	0.00071	0.00414
0.00022	0.00016	0.00025	0.00012	0.00014	0.00027	0.00025	0.00023	0.0002	0.00023	0.0002	0.0002	0.00022	0.00018	0.00015	0.00021	0.00025	0.00012	0.00016	0.0002	0.00017	0.00025	0.00023	0.00022	0.00019	0.0001	0.00013	0.00024	0.00015	0.00015	0.00011	0.00023	0.99695	0.00025	0.00021	0.00023	0.00018	0.00025	0.00028	0.00021	0.00022	0.00024	0.00011	0.00012	0.00023	0.00024	0.00025	0.00016	0.00015	0.00017
0.90608	0.02217	0.98616	0.0003	0.00113	0.97245	0.98616	0.94775	0.05512	0.84136	0.00173	0.21072	0.75049	0.2918	0.01004	0.21072	0.98616	0.00049	0.00791	0.21072	0.15034	0.84136	0.94775	0.75049	0.75049	0.0001	0.00058	0.75049	0.00113	0.0168	0.00019	0.21072	0.00025	0.99695	0.84136	0.94775	0.05512	0.94775	0.98616	0.84136	0.90608	0.97245	0.00012	0.00036	0.94775	0.75049	0.84136	0.07647	0.00202	0.05512
0.51353	0.00508	0.84136	0.00024	0.00071	0.75049	0.6373	0.6373	0.0168	0.3944	0.001	0.05512	0.2918	0.07647	0.00414	0.05512	0.84136	0.00041	0.00341	0.21072	0.04017	0.3944	0.6373	0.2918	0.15034	0.0001	0.00049	0.2918	0.00071	0.0063	0.00017	0.05512	0.00021	0.84136	0.99695	0.6373	0.05512	0.6373	0.84136	0.3944	0.51353	0.75049	0.00012	0.00032	0.6373	0.2918	0.3944	0.02217	0.00113	0.0168
0.75049	0.00791	0.94775	0.00027	0.00089	0.97245	0.84136	0.84136	0.02965	0.6373	0.001	0.21072	0.51353	0.15034	0.0063	0.21072	0.94775	0.00049	0.00508	0.107	0.15034	0.6373	0.84136	0.51353	0.2918	0.0001	0.00049	0.51353	0.00089	0.01004	0.00018	0.21072	0.00023	0.94775	0.6373	0.99695	0.02965	0.84136	0.94775	0.6373	0.97245	0.97245	0.00012	0.00041	0.84136	0.51353	0.6373	0.04017	0.00113	0.05512
0.02217	0.0013	0.05512	0.00019	0.00036	0.04017	0.02965	0.02965	0.00202	0.0168	0.00053	0.00414	0.0129	0.00508	0.00089	0.00414	0.05512	0.00032	0.00079	0.0063	0.00341	0.02965	0.02965	0.0129	0.0129	0.0001	0.00036	0.02217	0.00032	0.00113	0.00015	0.0063	0.00018	0.05512	0.05512	0.02965	0.99695	0.02965	0.05512	0.0168	0.02217	0.04017	0.00012	0.00021	0.02965	0.02217	0.02965	0.00239	0.00049	0.00202
0.75049	0.00791	0.94775	0.0003	0.00149	0.90608	0.84136	0.84136	0.02965	0.6373	0.0013	0.107	0.51353	0.15034	0.0063	0.107	0.94775	0.00058	0.00508	0.107	0.07647	0.6373	0.84136	0.51353	0.2918	0.0001	0.00071	0.51353	0.00089	0.01004	0.00018	0.107	0.00025	0.94775	0.6373	0.84136	0.02965	0.99695	0.94775	0.6373	0.75049	0.90608	0.00013	0.00032	0.84136	0.51353	0.6373	0.04017	0.00149	0.02965
0.90608	0.0129	0.98616	0.0003	0.00149	0.97245	0.98616	0.94775	0.107	0.84136	0.00173	0.21072	0.75049	0.2918	0.01004	0.3944	0.98616	0.00049	0.00791	0.3944	0.15034	0.94775	0.94775	0.75049	0.51353	0.0001	0.00058	0.90608	0.00113	0.0168	0.00019	0.21072	0.00028	0.98616	0.84136	0.94775	0.05512	0.94775	0.99695	0.84136	0.90608	0.97245	0.00012	0.00041	0.94775	0.75049	0.84136	0.07647	0.00149	0.05512
0.51353	0.00508	0.84136	0.00022	0.00113	0.75049	0.6373	0.6373	0.02965	0.3944	0.001	0.05512	0.2918	0.07647	0.00414	0.05512	0.84136	0.00032	0.00341	0.05512	0.04017	0.3944	0.84136	0.2918	0.2918	0.0001	0.00049	0.2918	0.00089	0.0063	0.00018	0.05512	0.00021	0.84136	0.3944	0.6373	0.0168	0.6373	0.84136	0.99695	0.51353	0.75049	0.00012	0.00036	0.6373	0.2918	0.3944	0.04017	0.00089	0.0168
0.84136	0.0063	0.90608	0.00023	0.00079	0.94775	0.75049	0.75049	0.02217	0.51353	0.00089	0.07647	0.3944	0.107	0.00508	0.07647	0.90608	0.00038	0.00414	0.15034	0.107	0.51353	0.75049	0.3944	0.21072	0.0001	0.00045	0.3944	0.00079	0.00791	0.00017	0.15034	0.00022	0.90608	0.51353	0.97245	0.02217	0.75049	0.90608	0.51353	0.99695	0.98616	0.00012	0.00034	0.75049	0.3944	0.51353	0.02965	0.001	0.02217
0.84136	0.01004	0.97245	0.00025	0.001	0.98616	0.90608	0.90608	0.04017	0.75049	0.00113	0.15034	0.6373	0.21072	0.00791	0.15034	0.97245	0.00045	0.0063	0.15034	0.21072	0.75049	0.90608	0.6373	0.3944	0.0001	0.00053	0.6373	0.001	0.0129	0.00018	0.15034	0.00024	0.97245	0.75049	0.97245	0.04017	0.90608	0.97245	0.75049	0.98616	0.99695	0.00012	0.00034	0.90608	0.6373	0.75049	0.05512	0.0013	0.04017
0.00012	0.00011	0.00012	0.00011	0.00011	0.00012	0.00012	0.00012	0.00011	0.00012	0.00011	0.00011	0.00012	0.00012	0.00011	0.00011	0.00012	0.00011	0.00011	0.00012	0.00011	0.00012	0.00012	0.00012	0.00012	0.0001	0.00012	0.00012	0.00011	0.00011	0.0001	0.00012	0.00011	0.00012	0.00012	0.00012	0.00012	0.00013	0.00012	0.00012	0.00012	0.00012	0.99695	0.00011	0.00012	0.00012	0.00013	0.00011	0.00011	0.00011
0.0003	0.0002	0.00036	0.00014	0.00017	0.00038	0.00036	0.00032	0.00025	0.00036	0.00019	0.00025	0.0003	0.00022	0.00016	0.00032	0.00036	0.00015	0.00019	0.00028	0.00022	0.00036	0.00036	0.0003	0.00027	0.0001	0.00014	0.00034	0.00016	0.00016	0.00012	0.00032	0.00012	0.00036	0.00032	0.00041	0.00021	0.00032	0.00041	0.00036	0.00034	0.00034	0.00011	0.99695	0.00032	0.0003	0.00036	0.0002	0.00015	0.00021
0.75049	0.00791	0.94775	0.00024	0.00089	0.90608	0.84136	0.84136	0.02965	0.6373	0.001	0.107	0.51353	0.15034	0.0063	0.107	0.94775	0.00036	0.00508	0.107	0.07647	0.6373	0.84136	0.51353	0.2918	0.0001	0.00049	0.51353	0.00089	0.01004	0.00019	0.107	0.00023	0.94775	0.6373	0.84136	0.02965	0.84136	0.94775	0.6373	0.75049	0.90608	0.00012	0.00032	0.99695	0.51353	0.6373	0.04017	0.00113	0.02965
0.3944	0.0063	0.75049	0.00023	0.00079	0.6373	0.51353	0.51353	0.0129	0.2918	0.00113	0.04017	0.21072	0.05512	0.00341	0.04017	0.75049	0.00034	0.00284	0.04017	0.02965	0.2918	0.51353	0.21072	0.107	0.0001	0.00045	0.21072	0.00064	0.00508	0.00023	0.04017	0.00024	0.75049	0.2918	0.51353	0.02217	0.51353	0.75049	0.2918	0.3944	0.6373	0.00012	0.0003	0.51353	0.99695	0.2918	0.05512	0.001	0.0129
0.51353	0.0129	0.84136	0.00024	0.00113	0.75049	0.6373	0.6373	0.0168	0.3944	0.0013	0.107	0.2918	0.07647	0.0063	0.107	0.84136	0.00041	0.00341	0.107	0.04017	0.6373	0.6373	0.2918	0.15034	0.0001	0.00071	0.75049	0.00071	0.0063	0.00019	0.21072	0.00025	0.84136	0.3944	0.6373	0.02965	0.6373	0.84136	0.3944	0.51353	0.75049	0.00013	0.00036	0.6373	0.2918	0.99695	0.02217	0.00149	0.0168
0.02965	0.00149	0.07647	0.00016	0.00034	0.05512	0.04017	0.04017	0.00341	0.02217	0.00041	0.00508	0.0168	0.01004	0.0013	0.00508	0.07647	0.0002	0.00089	0.00508	0.00414	0.02217	0.04017	0.0168	0.0168	0.0001	0.00027	0.0168	0.00034	0.0013	0.00023	0.00508	0.00016	0.07647	0.02217	0.04017	0.00239	0.04017	0.07647	0.04017	0.02965	0.05512	0.00011	0.0002	0.04017	0.05512	0.02217	0.99695	0.00045	0.00239
0.001	0.0013	0.00149	0.00015	0.00041	0.0013	0.00149	0.00113	0.00089	0.00149	0.00045	0.00149	0.001	0.00053	0.00036	0.00202	0.00149	0.00018	0.00034	0.00071	0.00045	0.00149	0.00113	0.00079	0.001	0.0001	0.0002	0.001	0.0002	0.00032	0.00012	0.00071	0.00015	0.00202	0.00113	0.00113	0.00049	0.00149	0.00149	0.00089	0.001	0.0013	0.00011	0.00015	0.00113	0.001	0.00149	0.00045	0.99695	0.00041
0.02217	0.0013	0.05512	0.0002	0.00036	0.04017	0.02965	0.02965	0.00414	0.05512	0.00045	0.01004	0.0129	0.00508	0.00089	0.01004	0.05512	0.00021	0.001	0.00414	0.00341	0.0168	0.02965	0.0129	0.00791	0.0001	0.00025	0.0129	0.00036	0.00113	0.00015	0.00414	0.00017	0.05512	0.0168	0.05512	0.00202	0.02965	0.05512	0.0168	0.02217	0.04017	0.00011	0.00021	0.02965	0.0129	0.0168	0.00239	0.00041	0.99695
0.0002	0.0002	0.00023	0.00012	0.00013	0.00022	0.00025	0.00023	0.00023	0.00025	0.00016	0.00023	0.0002	0.00017	0.00014	0.00025	0.00023	0.00012	0.00017	0.0002	0.00017	0.00025	0.00023	0.00019	0.00022	0.0001	0.00012	0.0002	0.00012	0.00014	0.00011	0.00016	0.00012	0.00025	0.0002	0.00021	0.00016	0.00023	0.00025	0.0002	0.0002	0.00022	0.0001	0.00012	0.00021	0.00022	0.00021	0.00016	0.00018	0.00015
0.3944	0.00414	0.90608	0.00021	0.00064	0.6373	0.51353	0.51353	0.0129	0.2918	0.00071	0.04017	0.21072	0.05512	0.00341	0.04017	0.75049	0.0003	0.00284	0.07647	0.02965	0.2918	0.51353	0.21072	0.107	0.0001	0.00038	0.21072	0.00064	0.00508	0.00016	0.04017	0.0002	0.75049	0.2918	0.51353	0.0129	0.51353	0.75049	0.2918	0.3944	0.6373	0.00012	0.00027	0.51353	0.21072	0.2918	0.0168	0.00079	0.0129
0.00012	0.00011	0.00012	0.00011	0.00011	0.00012	0.00012	0.00012	0.00012	0.00012	0.00012	0.00012	0.00012	0.00011	0.00011	0.00012	0.00012	0.00012	0.00011	0.00013	0.00011	0.00013	0.00012	0.00012	0.00012	0.0001	0.00013	0.00013	0.00011	0.00011	0.0001	0.00013	0.00011	0.00012	0.00012	0.00012	0.00012	0.00013	0.00013	0.00012	0.00012	0.00012	0.0001	0.00011	0.00012	0.00012	0.00013	0.00011	0.00011	0.00011
0.15034	0.00341	0.3944	0.00022	0.00058	0.2918	0.21072	0.21072	0.0063	0.107	0.00079	0.02965	0.15034	0.02217	0.00414	0.0168	0.3944	0.00032	0.00173	0.0168	0.0129	0.107	0.21072	0.07647	0.04017	0.0001	0.00049	0.07647	0.00049	0.00284	0.00018	0.02965	0.0002	0.3944	0.107	0.21072	0.01004	0.21072	0.3944	0.107	0.15034	0.2918	0.00012	0.00028	0.21072	0.15034	0.107	0.00791	0.00071	0.0063
0.00414	0.00036	0.00508	0.00013	0.00022	0.00414	0.00239	0.00239	0.00064	0.00173	0.0002	0.00079	0.00149	0.00089	0.00034	0.00079	0.00341	0.00015	0.00032	0.00239	0.00071	0.00173	0.00239	0.00149	0.00113	0.0001	0.00018	0.00149	0.0002	0.00038	0.00012	0.00079	0.00013	0.00341	0.00239	0.00239	0.00053	0.00341	0.00341	0.00239	0.00284	0.00284	0.00011	0.00015	0.00239	0.00149	0.00173	0.00058	0.00022	0.00053
0.84136	0.01004	0.97245	0.00028	0.001	0.94775	0.90608	0.90608	0.04017	0.75049	0.00149	0.15034	0.6373	0.21072	0.00791	0.15034	0.97245	0.00045	0.0063	0.2918	0.107	0.75049	0.90608	0.6373	0.3944	0.0001	0.00064	0.6373	0.001	0.0129	0.00018	0.15034	0.00024	0.97245	0.90608	0.90608	0.07647	0.90608	0.97245	0.75049	0.84136	0.94775	0.00012	0.00034	0.90608	0.6373	0.75049	0.05512	0.0013	0.04017
0.51353	0.00791	0.84136	0.00027	0.00089	0.75049	0.6373	0.6373	0.0168	0.3944	0.001	0.107	0.2918	0.07647	0.00414	0.107	0.84136	0.00041	0.00508	0.3944	0.04017	0.6373	0.6373	0.2918	0.15034	0.0001	0.00071	0.51353	0.00071	0.0063	0.00019	0.107	0.00021	0.84136	0.84136	0.6373	0.02965	0.6373	0.84136	0.3944	0.51353	0.75049	0.00013	0.00028	0.6373	0.2918	0.3944	0.02217	0.00113	0.0168
0.0001	0.0001	0.0001	0.0001	0.0001	0.0001	0.0001	0.0001	0.0001	0.0001	0.0001	0.0001	0.0001	0.0001	0.0001	0.0001	0.0001	0.0001	0.0001	0.0001	0.0001	0.0001	0.0001	0.0001	0.0001	0.0001	0.0001	0.0001	0.0001	0.0001	0.0001	0.0001	0.0001	0.0001	0.0001	0.0001	0.0001	0.0001	0.0001	0.0001	0.0001	0.0001	0.0001	0.0001	0.0001	0.0001	0.0001	0.0001	0.0001	0.0001
0.3944	0.0063	0.75049	0.00032	0.00079	0.6373	0.51353	0.51353	0.02217	0.2918	0.00202	0.07647	0.21072	0.05512	0.00341	0.15034	0.75049	0.00045	0.01004	0.07647	0.02965	0.75049	0.51353	0.21072	0.107	0.0001	0.00064	0.3944	0.001	0.00508	0.00018	0.15034	0.00027	0.75049	0.2918	0.51353	0.02217	0.51353	0.75049	0.2918	0.3944	0.6373	0.00013	0.00038	0.51353	0.21072	0.2918	0.0168	0.0013	0.02217
0.0168	0.00113	0.04017	0.0002	0.00045	0.02965	0.02217	0.02217	0.00239	0.02217	0.00041	0.00508	0.01004	0.00414	0.00079	0.0129	0.04017	0.00022	0.00089	0.00341	0.00284	0.04017	0.02217	0.01004	0.0063	0.0001	0.00024	0.0168	0.00034	0.001	0.00014	0.00508	0.00019	0.04017	0.02217	0.02217	0.00239	0.02217	0.04017	0.0129	0.0168	0.02965	0.00011	0.00019	0.02217	0.01004	0.02217	0.00202	0.0013	0.00239
0.0063	0.00058	0.0129	0.00014	0.00027	0.02965	0.00791	0.00791	0.001	0.00508	0.00025	0.00173	0.00414	0.00202	0.00053	0.00173	0.0129	0.00018	0.00058	0.00173	0.00202	0.00508	0.00791	0.00414	0.00284	0.0001	0.00019	0.00414	0.00027	0.00064	0.00013	0.00239	0.00015	0.0129	0.00508	0.02217	0.001	0.00791	0.0129	0.00508	0.02965	0.02965	0.00011	0.00018	0.00791	0.00414	0.00508	0.00113	0.00027	0.001
0.01004	0.00149	0.02217	0.00018	0.00034	0.05512	0.02217	0.0129	0.00239	0.0129	0.00036	0.00341	0.0063	0.00284	0.00079	0.00791	0.02217	0.00022	0.00071	0.00239	0.00284	0.0129	0.0129	0.0063	0.01004	0.0001	0.00022	0.0063	0.00034	0.001	0.00013	0.00508	0.00019	0.04017	0.00791	0.04017	0.0013	0.02217	0.02217	0.00791	0.05512	0.05512	0.00011	0.00022	0.0129	0.0063	0.0129	0.00149	0.00079	0.00173
0.0001	0.0001	0.0001	0.0001	0.0001	0.0001	0.0001	0.0001	0.0001	0.0001	0.0001	0.0001	0.0001	0.0001	0.0001	0.0001	0.0001	0.0001	0.0001	0.0001	0.0001	0.0001	0.0001	0.0001	0.0001	0.0001	0.0001	0.0001	0.0001	0.0001	0.0001	0.0001	0.0001	0.0001	0.0001	0.0001	0.0001	0.0001	0.0001	0.0001	0.0001	0.0001	0.0001	0.0001	0.0001	0.0001	0.0001	0.0001	0.0001	0.0001
0.75049	0.0129	0.94775	0.0003	0.00113	0.90608	0.84136	0.84136	0.02965	0.6373	0.0013	0.21072	0.51353	0.15034	0.0063	0.21072	0.94775	0.00049	0.00791	0.3944	0.07647	0.84136	0.84136	0.51353	0.2918	0.0001	0.00071	0.75049	0.00089	0.01004	0.00019	0.21072	0.00023	0.94775	0.84136	0.84136	0.05512	0.84136	0.94775	0.6373	0.75049	0.90608	0.00013	0.00032	0.84136	0.51353	0.6373	0.04017	0.00149	0.02965
0.21072	0.0063	0.51353	0.00023	0.0013	0.3944	0.2918	0.2918	0.00791	0.2918	0.00089	0.04017	0.107	0.02965	0.00239	0.07647	0.51353	0.0003	0.00202	0.02217	0.0168	0.15034	0.2918	0.107	0.05512	0.0001	0.00045	0.107	0.00053	0.00508	0.00016	0.02217	0.00022	0.51353	0.15034	0.2918	0.0129	0.2918	0.51353	0.15034	0.21072	0.3944	0.00012	0.00027	0.2918	0.21072	0.15034	0.01004	0.0013	0.0129
0.75049	0.00791	0.94775	0.00024	0.00089	0.90608	0.84136	0.84136	0.02965	0.6373	0.001	0.107	0.51353	0.15034	0.0063	0.107	0.94775	0.00036	0.00508	0.107	0.07647	0.6373	0.84136	0.51353	0.2918	0.0001	0.00049	0.51353	0.00089	0.01004	0.00018	0.107	0.00023	0.94775	0.6373	0.84136	0.02965	0.84136	0.94775	0.6373	0.75049	0.90608	0.00012	0.00032	0.84136	0.51353	0.6373	0.04017	0.00113	0.02965
0.84136	0.01004	0.97245	0.00028	0.001	0.94775	0.90608	0.90608	0.07647	0.75049	0.00113	0.15034	0.6373	0.21072	0.00791	0.2918	0.97245	0.00038	0.01004	0.15034	0.107	0.90608	0.90608	0.6373	0.3944	0.0001	0.00053	0.84136	0.0013	0.0129	0.00018	0.15034	0.00024	0.97245	0.75049	0.90608	0.04017	0.90608	0.97245	0.75049	0.84136	0.94775	0.00012	0.00038	0.90608	0.6373	0.75049	0.05512	0.00173	0.04017
0.04017	0.00173	0.107	0.00018	0.00058	0.2918	0.05512	0.05512	0.00284	0.05512	0.0013	0.0063	0.02217	0.00791	0.00113	0.01004	0.107	0.00025	0.001	0.0063	0.00791	0.02965	0.05512	0.02217	0.0129	0.0001	0.00032	0.02217	0.00058	0.00149	0.00017	0.01004	0.00021	0.107	0.02965	0.21072	0.00414	0.05512	0.107	0.05512	0.15034	0.15034	0.00012	0.00032	0.05512	0.07647	0.02965	0.00508	0.00071	0.00414
0.0001	0.0001	0.0001	0.0001	0.0001	0.0001	0.0001	0.0001	0.0001	0.0001	0.0001	0.0001	0.0001	0.0001	0.0001	0.0001	0.0001	0.0001	0.0001	0.0001	0.0001	0.0001	0.0001	0.0001	0.0001	0.0001	0.0001	0.0001	0.0001	0.0001	0.0001	0.0001	0.0001	0.0001	0.0001	0.0001	0.0001	0.0001	0.0001	0.0001	0.0001	0.0001	0.0001	0.0001	0.0001	0.0001	0.0001	0.0001	0.0001	0.0001
0.107	0.0063	0.2918	0.0002	0.001	0.21072	0.15034	0.15034	0.00508	0.07647	0.00058	0.04017	0.05512	0.0168	0.00173	0.04017	0.2918	0.00034	0.00202	0.07647	0.01004	0.15034	0.15034	0.05512	0.02965	0.0001	0.00034	0.21072	0.00045	0.00239	0.00016	0.02217	0.00018	0.2918	0.2918	0.15034	0.00791	0.15034	0.2918	0.07647	0.107	0.21072	0.00012	0.0003	0.15034	0.05512	0.2918	0.0063	0.001	0.00508
0.0001	0.0001	0.0001	0.0001	0.0001	0.0001	0.0001	0.0001	0.0001	0.0001	0.0001	0.0001	0.0001	0.0001	0.0001	0.0001	0.0001	0.0001	0.0001	0.0001	0.0001	0.0001	0.0001	0.0001	0.0001	0.0001	0.0001	0.0001	0.0001	0.0001	0.0001	0.0001	0.0001	0.0001	0.0001	0.0001	0.0001	0.0001	0.0001	0.0001	0.0001	0.0001	0.0001	0.0001	0.0001	0.0001	0.0001	0.0001	0.0001	0.0001
0.84136	0.01004	0.97245	0.00025	0.001	0.94775	0.90608	0.90608	0.04017	0.75049	0.00113	0.15034	0.6373	0.21072	0.00791	0.15034	0.97245	0.00038	0.0063	0.15034	0.107	0.75049	0.90608	0.6373	0.3944	0.0001	0.00053	0.6373	0.001	0.0129	0.0002	0.15034	0.00024	0.97245	0.75049	0.90608	0.04017	0.90608	0.97245	0.75049	0.84136	0.94775	0.00012	0.00034	0.90608	0.84136	0.75049	0.107	0.0013	0.04017
0.05512	0.00089	0.04017	0.00017	0.0003	0.02965	0.02217	0.02217	0.00173	0.0129	0.00032	0.00341	0.01004	0.00414	0.00079	0.00341	0.04017	0.0002	0.00071	0.0129	0.00284	0.0129	0.02217	0.01004	0.0063	0.0001	0.00024	0.01004	0.00034	0.001	0.00014	0.00341	0.00017	0.04017	0.04017	0.02217	0.00173	0.04017	0.04017	0.0129	0.02965	0.02965	0.00012	0.0002	0.02217	0.01004	0.0129	0.00202	0.00038	0.00173
0.51353	0.00508	0.84136	0.00027	0.00071	0.75049	0.6373	0.6373	0.0168	0.3944	0.001	0.05512	0.2918	0.07647	0.01004	0.05512	0.84136	0.00032	0.00341	0.05512	0.04017	0.3944	0.6373	0.2918	0.15034	0.0001	0.00058	0.2918	0.00071	0.0063	0.00019	0.107	0.00023	0.84136	0.3944	0.6373	0.0168	0.6373	0.84136	0.3944	0.51353	0.75049	0.00013	0.00032	0.6373	0.2918	0.6373	0.02217	0.00113	0.02965
0.04017	0.00239	0.107	0.0002	0.00049	0.07647	0.05512	0.05512	0.00284	0.02965	0.00053	0.01004	0.02217	0.00791	0.00149	0.01004	0.107	0.00041	0.0013	0.0168	0.00508	0.05512	0.05512	0.02217	0.0129	0.0001	0.00032	0.04017	0.00036	0.00202	0.00015	0.0168	0.00018	0.107	0.107	0.05512	0.0063	0.107	0.107	0.02965	0.07647	0.15034	0.00012	0.00025	0.05512	0.04017	0.02965	0.00341	0.00089	0.00284
0.51353	0.00508	0.84136	0.00024	0.00071	0.75049	0.6373	0.6373	0.02965	0.6373	0.0013	0.107	0.51353	0.07647	0.00414	0.107	0.84136	0.00041	0.00341	0.05512	0.07647	0.3944	0.6373	0.2918	0.2918	0.0001	0.00049	0.2918	0.00089	0.0063	0.00017	0.05512	0.00021	0.84136	0.3944	0.84136	0.02965	0.6373	0.84136	0.3944	0.51353	0.75049	0.00012	0.00032	0.6373	0.2918	0.3944	0.02217	0.00089	0.05512
0.107	0.00414	0.2918	0.00028	0.00064	0.21072	0.15034	0.15034	0.0129	0.15034	0.00049	0.02217	0.05512	0.0168	0.00341	0.04017	0.2918	0.00024	0.00202	0.0129	0.01004	0.15034	0.15034	0.05512	0.05512	0.0001	0.00064	0.05512	0.00053	0.00239	0.00018	0.0129	0.00019	0.2918	0.07647	0.15034	0.00508	0.15034	0.2918	0.07647	0.107	0.21072	0.00012	0.00027	0.15034	0.05512	0.07647	0.01004	0.0013	0.00791
0.90608	0.0129	0.98616	0.00027	0.00113	0.97245	0.94775	0.94775	0.107	0.84136	0.0013	0.21072	0.75049	0.2918	0.01004	0.21072	0.98616	0.00041	0.00791	0.21072	0.2918	0.84136	0.94775	0.75049	0.51353	0.0001	0.00058	0.75049	0.00113	0.0168	0.00019	0.21072	0.00025	0.98616	0.84136	0.94775	0.05512	0.94775	0.98616	0.84136	0.90608	0.97245	0.00012	0.00036	0.94775	0.75049	0.84136	0.07647	0.00149	0.05512
0.6373	0.0063	0.90608	0.00032	0.00079	0.84136	0.75049	0.75049	0.02217	0.51353	0.00202	0.07647	0.3944	0.107	0.00508	0.07647	0.90608	0.00053	0.00414	0.15034	0.05512	0.51353	0.75049	0.3944	0.21072	0.0001	0.00053	0.3944	0.00079	0.00791	0.00017	0.15034	0.00027	0.90608	0.75049	0.75049	0.04017	0.75049	0.90608	0.51353	0.6373	0.84136	0.00013	0.00034	0.75049	0.3944	0.51353	0.02965	0.001	0.02217
0.90608	0.0129	0.98616	0.0003	0.00113	0.97245	0.94775	0.94775	0.05512	0.84136	0.0013	0.21072	0.75049	0.2918	0.0168	0.21072	0.98616	0.00041	0.00791	0.21072	0.15034	0.84136	0.94775	0.75049	0.51353	0.0001	0.00058	0.75049	0.00149	0.0168	0.0002	0.21072	0.00025	0.98616	0.84136	0.94775	0.05512	0.94775	0.98616	0.84136	0.90608	0.97245	0.00012	0.00036	0.94775	0.75049	0.84136	0.07647	0.00149	0.05512
0.75049	0.00791	0.94775	0.0003	0.00089	0.90608	0.84136	0.84136	0.02965	0.6373	0.0013	0.107	0.51353	0.15034	0.0063	0.107	0.94775	0.00049	0.00508	0.107	0.07647	0.84136	0.84136	0.51353	0.2918	0.0001	0.00058	0.75049	0.00089	0.01004	0.00019	0.21072	0.00028	0.94775	0.6373	0.84136	0.05512	0.84136	0.94775	0.6373	0.75049	0.90608	0.00012	0.00032	0.84136	0.51353	0.84136	0.04017	0.00113	0.02965
0.84136	0.0168	0.97245	0.00025	0.001	0.94775	0.90608	0.90608	0.04017	0.90608	0.00113	0.15034	0.6373	0.21072	0.00791	0.15034	0.97245	0.00045	0.01004	0.2918	0.21072	0.75049	0.97245	0.6373	0.3944	0.0001	0.00053	0.6373	0.001	0.0129	0.00018	0.15034	0.00024	0.97245	0.75049	0.90608	0.04017	0.90608	0.97245	0.75049	0.84136	0.94775	0.00012	0.00045	0.90608	0.6373	0.75049	0.05512	0.0013	0.04017
0.21072	0.00414	0.51353	0.00021	0.00053	0.3944	0.2918	0.2918	0.02217	0.15034	0.00058	0.02217	0.107	0.02965	0.00239	0.04017	0.51353	0.00027	0.00284	0.02217	0.0168	0.2918	0.2918	0.107	0.05512	0.0001	0.00034	0.107	0.00064	0.00341	0.00015	0.02217	0.00019	0.51353	0.15034	0.2918	0.00791	0.2918	0.51353	0.15034	0.21072	0.3944	0.00012	0.0003	0.2918	0.107	0.15034	0.01004	0.00079	0.00791
0.107	0.0063	0.2918	0.00021	0.00079	0.21072	0.15034	0.15034	0.00791	0.15034	0.00113	0.04017	0.107	0.0168	0.00173	0.02217	0.2918	0.00038	0.00202	0.07647	0.01004	0.15034	0.15034	0.05512	0.02965	0.0001	0.00038	0.21072	0.00045	0.00341	0.00018	0.04017	0.00022	0.2918	0.07647	0.15034	0.00791	0.15034	0.2918	0.07647	0.107	0.21072	0.00012	0.0003	0.15034	0.107	0.15034	0.0063	0.001	0.00508
0.6373	0.01004	0.90608	0.00025	0.001	0.84136	0.75049	0.75049	0.02217	0.75049	0.00202	0.07647	0.3944	0.107	0.00508	0.07647	0.90608	0.00053	0.01004	0.15034	0.05512	0.51353	0.75049	0.3944	0.21072	0.0001	0.00045	0.6373	0.00079	0.00791	0.0002	0.07647	0.00022	0.90608	0.51353	0.75049	0.02217	0.75049	0.90608	0.51353	0.6373	0.84136	0.00012	0.00045	0.75049	0.3944	0.75049	0.02965	0.001	0.02217
0.90608	0.0129	0.98616	0.0003	0.00113	0.97245	0.94775	0.94775	0.05512	0.84136	0.0013	0.21072	0.75049	0.2918	0.01004	0.21072	0.98616	0.00041	0.00791	0.21072	0.15034	0.84136	0.94775	0.75049	0.51353	0.0001	0.00058	0.75049	0.00149	0.0168	0.00019	0.3944	0.00028	0.98616	0.84136	0.94775	0.05512	0.94775	0.98616	0.84136	0.90608	0.97245	0.00012	0.00036	0.94775	0.75049	0.84136	0.07647	0.00149	0.05512
0.02965	0.00149	0.07647	0.00017	0.00045	0.05512	0.04017	0.04017	0.00239	0.02217	0.00036	0.00508	0.0168	0.0063	0.001	0.00508	0.07647	0.00022	0.00089	0.00791	0.00414	0.02217	0.04017	0.0168	0.02965	0.0001	0.00024	0.02965	0.00034	0.0013	0.00015	0.00508	0.00016	0.07647	0.02217	0.04017	0.00341	0.04017	0.07647	0.02217	0.02965	0.05512	0.00011	0.00022	0.04017	0.0168	0.04017	0.00284	0.00045	0.00239
0.75049	0.02217	0.94775	0.00034	0.00149	0.90608	0.84136	0.84136	0.02965	0.6373	0.0013	0.21072	0.51353	0.15034	0.0063	0.21072	0.94775	0.00058	0.00791	0.21072	0.07647	0.94775	0.84136	0.51353	0.2918	0.0001	0.00089	0.90608	0.00089	0.01004	0.00022	0.3944	0.00028	0.94775	0.6373	0.84136	0.107	0.84136	0.94775	0.6373	0.75049	0.90608	0.00013	0.00036	0.84136	0.75049	0.84136	0.04017	0.00202	0.02965
0.98616	0.01004	0.97245	0.00025	0.001	0.94775	0.90608	0.90608	0.04017	0.75049	0.00113	0.15034	0.6373	0.21072	0.00791	0.15034	0.97245	0.00038	0.0063	0.51353	0.107	0.75049	0.90608	0.6373	0.3944	0.0001	0.00053	0.6373	0.001	0.0129	0.00018	0.15034	0.00024	0.97245	0.75049	0.90608	0.04017	0.90608	0.97245	0.75049	0.94775	0.94775	0.00012	0.00034	0.90608	0.6373	0.75049	0.05512	0.0013	0.04017
0.90608	0.0129	0.98616	0.00027	0.00113	0.97245	0.94775	0.94775	0.05512	0.84136	0.0013	0.21072	0.75049	0.2918	0.01004	0.21072	0.98616	0.00041	0.00791	0.21072	0.15034	0.84136	0.94775	0.75049	0.51353	0.0001	0.00058	0.75049	0.00113	0.0168	0.00019	0.21072	0.00025	0.98616	0.84136	0.94775	0.05512	0.94775	0.98616	0.84136	0.90608	0.97245	0.00012	0.00036	0.94775	0.75049	0.84136	0.07647	0.00149	0.05512
0.04017	0.00341	0.107	0.0003	0.00089	0.07647	0.21072	0.05512	0.0063	0.02965	0.00173	0.01004	0.04017	0.00791	0.00113	0.05512	0.107	0.00041	0.0013	0.0168	0.00508	0.05512	0.05512	0.02217	0.02217	0.0001	0.00036	0.07647	0.00036	0.00149	0.00015	0.0063	0.00023	0.21072	0.02965	0.107	0.00414	0.107	0.21072	0.02965	0.04017	0.07647	0.00012	0.00032	0.05512	0.04017	0.05512	0.00341	0.00071	0.01004
0.75049	0.00791	0.94775	0.00024	0.00089	0.90608	0.84136	0.84136	0.02965	0.6373	0.001	0.107	0.51353	0.15034	0.01004	0.107	0.94775	0.00036	0.00508	0.107	0.07647	0.6373	0.84136	0.51353	0.2918	0.0001	0.00049	0.51353	0.00089	0.01004	0.00018	0.107	0.00023	0.94775	0.6373	0.84136	0.02965	0.84136	0.94775	0.6373	0.75049	0.90608	0.00012	0.00032	0.84136	0.51353	0.6373	0.04017	0.00113	0.02965
0.01004	0.0063	0.02217	0.0002	0.00038	0.0168	0.04017	0.0129	0.00508	0.0129	0.00071	0.00341	0.01004	0.00284	0.00079	0.00791	0.02217	0.0003	0.00113	0.00508	0.00202	0.02217	0.0129	0.0063	0.0168	0.0001	0.00027	0.0168	0.00034	0.00079	0.00014	0.00239	0.00018	0.04017	0.00791	0.0129	0.00173	0.0129	0.04017	0.00791	0.01004	0.0168	0.00011	0.00027	0.0129	0.01004	0.0129	0.00202	0.00079	0.0013
0.75049	0.00791	0.94775	0.00024	0.00089	0.90608	0.84136	0.84136	0.02965	0.6373	0.0013	0.107	0.51353	0.2918	0.01004	0.107	0.94775	0.00041	0.00508	0.107	0.07647	0.6373	0.84136	0.51353	0.2918	0.0001	0.00071	0.51353	0.00089	0.01004	0.0002	0.107	0.00023	0.94775	0.6373	0.84136	0.05512	0.84136	0.94775	0.6373	0.75049	0.90608	0.00012	0.00032	0.84136	0.51353	0.6373	0.04017	0.00113	0.02965
0.00284	0.00071	0.00508	0.00015	0.0003	0.00414	0.00341	0.00341	0.0013	0.00341	0.00036	0.00239	0.00284	0.00113	0.00053	0.00173	0.00508	0.00019	0.00058	0.00341	0.00089	0.00508	0.00508	0.00202	0.00149	0.0001	0.0002	0.0063	0.0002	0.00045	0.00013	0.00239	0.00017	0.00508	0.00239	0.00341	0.00079	0.00341	0.00508	0.00239	0.00284	0.00414	0.00011	0.00017	0.00341	0.00202	0.0129	0.00071	0.00045	0.00064
0.51353	0.00791	0.84136	0.00027	0.00113	0.75049	0.6373	0.6373	0.0168	0.3944	0.0013	0.107	0.2918	0.07647	0.00414	0.107	0.84136	0.00058	0.00508	0.107	0.04017	0.6373	0.6373	0.2918	0.15034	0.0001	0.00071	0.51353	0.00071	0.0063	0.00018	0.107	0.00023	0.84136	0.3944	0.6373	0.02965	0.84136	0.84136	0.3944	0.75049	0.90608	0.00013	0.00028	0.6373	0.2918	0.3944	0.02217	0.00113	0.0168
0.51353	0.02217	0.84136	0.00022	0.00113	0.75049	0.6373	0.6373	0.02965	0.3944	0.00173	0.21072	0.2918	0.07647	0.0063	0.21072	0.84136	0.00032	0.00508	0.05512	0.04017	0.3944	0.6373	0.2918	0.2918	0.0001	0.00049	0.2918	0.00071	0.0063	0.00018	0.05512	0.00025	0.84136	0.3944	0.6373	0.0168	0.6373	0.84136	0.3944	0.51353	0.75049	0.00012	0.00032	0.6373	0.2918	0.6373	0.04017	0.00284	0.0168
0.0168	0.00284	0.04017	0.00023	0.00045	0.02965	0.07647	0.02217	0.00239	0.02217	0.00089	0.0129	0.0168	0.00414	0.00079	0.0129	0.04017	0.0003	0.00089	0.00508	0.00284	0.04017	0.02217	0.01004	0.01004	0.0001	0.00027	0.02965	0.00034	0.001	0.00015	0.00508	0.0002	0.07647	0.0129	0.02217	0.00341	0.02217	0.07647	0.02217	0.0168	0.02965	0.00012	0.00024	0.02217	0.01004	0.04017	0.00284	0.00064	0.00239
0.00341	0.00079	0.0063	0.0003	0.00036	0.00508	0.0063	0.00414	0.00202	0.00414	0.00064	0.00202	0.00239	0.0013	0.00049	0.0063	0.0063	0.00023	0.00064	0.00284	0.001	0.0063	0.01004	0.00239	0.00173	0.0001	0.00032	0.00341	0.00023	0.00058	0.00013	0.00113	0.00018	0.0063	0.00414	0.0063	0.00149	0.00414	0.01004	0.0063	0.00341	0.00508	0.00011	0.0002	0.00414	0.00341	0.00284	0.00079	0.00036	0.00414
0.00173	0.00064	0.00284	0.00016	0.00041	0.00239	0.00202	0.00202	0.00089	0.00202	0.00024	0.00113	0.00173	0.00079	0.00036	0.00149	0.00284	0.00018	0.00038	0.00113	0.00064	0.00284	0.00284	0.0013	0.001	0.0001	0.00025	0.00508	0.0002	0.00036	0.00014	0.00113	0.00015	0.00284	0.00149	0.00202	0.00071	0.00284	0.00284	0.00284	0.00173	0.00239	0.00011	0.00015	0.00202	0.00173	0.00284	0.00053	0.00041	0.00058
0.0003	0.00024	0.00036	0.00013	0.00021	0.00034	0.00036	0.00032	0.00041	0.00041	0.00024	0.00032	0.00034	0.00022	0.00018	0.00041	0.00036	0.00015	0.0002	0.00032	0.0002	0.00036	0.00036	0.00027	0.00027	0.0001	0.00014	0.00038	0.00013	0.00017	0.00012	0.00025	0.00014	0.00036	0.00028	0.00032	0.00018	0.00049	0.00041	0.00036	0.00034	0.00038	0.0001	0.00013	0.00032	0.0003	0.00041	0.00022	0.00025	0.00025
0.6373	0.0063	0.90608	0.00023	0.001	0.98616	0.75049	0.75049	0.02217	0.51353	0.00089	0.07647	0.3944	0.107	0.00508	0.07647	0.90608	0.00038	0.00414	0.07647	0.107	0.51353	0.75049	0.3944	0.21072	0.0001	0.00045	0.3944	0.001	0.00791	0.00017	0.15034	0.00024	0.90608	0.51353	0.97245	0.02217	0.75049	0.90608	0.51353	0.94775	0.94775	0.00012	0.00038	0.75049	0.3944	0.51353	0.02965	0.001	0.02217
0.15034	0.00508	0.3944	0.00024	0.00058	0.2918	0.21072	0.21072	0.0168	0.21072	0.0013	0.0168	0.07647	0.02217	0.00284	0.0168	0.3944	0.00036	0.00173	0.0168	0.0129	0.107	0.21072	0.07647	0.07647	0.0001	0.00089	0.07647	0.00071	0.00284	0.00018	0.0168	0.00021	0.3944	0.107	0.21072	0.0168	0.3944	0.3944	0.21072	0.15034	0.2918	0.00012	0.00028	0.21072	0.15034	0.107	0.0129	0.00113	0.01004
0.00011	0.00011	0.00011	0.00011	0.00011	0.00012	0.00011	0.00011	0.00011	0.00011	0.00011	0.00011	0.00011	0.00011	0.00011	0.00012	0.00011	0.0001	0.00011	0.00011	0.00011	0.00011	0.00011	0.00011	0.00011	0.0001	0.00011	0.00011	0.0001	0.00011	0.0001	0.00012	0.0001	0.00012	0.00011	0.00012	0.00011	0.00011	0.00011	0.00011	0.00011	0.00011	0.0001	0.0001	0.00011	0.00012	0.00011	0.00011	0.00012	0.00011
0.51353	0.00508	0.84136	0.00022	0.00089	0.90608	0.6373	0.6373	0.0168	0.3944	0.00079	0.05512	0.2918	0.07647	0.00414	0.05512	0.84136	0.00032	0.00341	0.05512	0.04017	0.3944	0.6373	0.2918	0.15034	0.0001	0.00041	0.2918	0.00089	0.0063	0.00017	0.107	0.00023	0.84136	0.3944	0.84136	0.0168	0.6373	0.84136	0.3944	0.90608	0.90608	0.00012	0.00036	0.6373	0.2918	0.3944	0.02217	0.00089	0.0168
0.75049	0.00791	0.94775	0.00024	0.00089	0.90608	0.84136	0.84136	0.02965	0.6373	0.001	0.107	0.51353	0.2918	0.0063	0.107	0.94775	0.00036	0.00508	0.107	0.07647	0.6373	0.84136	0.51353	0.2918	0.0001	0.00049	0.51353	0.00089	0.01004	0.00022	0.107	0.00023	0.94775	0.6373	0.84136	0.02965	0.84136	0.94775	0.6373	0.75049	0.90608	0.00012	0.00032	0.84136	0.90608	0.6373	0.2918	0.00113	0.02965
0.84136	0.01004	0.97245	0.00025	0.001	0.94775	0.90608	0.90608	0.04017	0.75049	0.00113	0.15034	0.6373	0.21072	0.00791	0.15034	0.97245	0.00038	0.0063	0.15034	0.107	0.75049	0.90608	0.6373	0.3944	0.0001	0.00053	0.6373	0.001	0.0129	0.00018	0.15034	0.00024	0.97245	0.75049	0.90608	0.04017	0.90608	0.97245	0.75049	0.84136	0.94775	0.00012	0.00034	0.90608	0.6373	0.75049	0.05512	0.0013	0.04017
0.6373	0.01004	0.90608	0.00025	0.00079	0.84136	0.75049	0.75049	0.04017	0.51353	0.00113	0.15034	0.3944	0.107	0.00508	0.15034	0.90608	0.00038	0.0168	0.15034	0.05512	0.75049	0.97245	0.3944	0.21072	0.0001	0.00045	0.3944	0.001	0.00791	0.00017	0.07647	0.00024	0.90608	0.51353	0.75049	0.02217	0.75049	0.90608	0.51353	0.6373	0.84136	0.00012	0.00038	0.75049	0.3944	0.51353	0.02965	0.00173	0.02217
0.00173	0.00079	0.00284	0.00016	0.00025	0.00239	0.00414	0.00202	0.00089	0.00202	0.00064	0.00149	0.00173	0.00079	0.00036	0.00202	0.00284	0.00021	0.00045	0.00149	0.00064	0.00414	0.00202	0.0013	0.0013	0.0001	0.00023	0.00341	0.00018	0.00041	0.00013	0.00113	0.0002	0.00414	0.00149	0.00202	0.00089	0.00202	0.00414	0.00149	0.00173	0.00239	0.00011	0.00016	0.00202	0.00239	0.00202	0.00053	0.00036	0.00049
0.75049	0.02217	0.94775	0.00027	0.00202	0.90608	0.94775	0.84136	0.05512	0.6373	0.00173	0.21072	0.51353	0.15034	0.0063	0.3944	0.94775	0.00049	0.00508	0.3944	0.07647	0.84136	0.84136	0.51353	0.2918	0.0001	0.00049	0.90608	0.00089	0.01004	0.00019	0.107	0.00025	0.94775	0.6373	0.84136	0.02965	0.84136	0.98616	0.6373	0.75049	0.90608	0.00012	0.00049	0.84136	0.51353	0.94775	0.04017	0.00149	0.02965
0.21072	0.00284	0.51353	0.00021	0.00053	0.3944	0.2918	0.2918	0.00791	0.15034	0.00058	0.02217	0.107	0.05512	0.00239	0.02217	0.51353	0.0003	0.00202	0.02217	0.0168	0.2918	0.2918	0.107	0.05512	0.0001	0.00038	0.21072	0.00053	0.00341	0.00023	0.04017	0.0002	0.51353	0.15034	0.2918	0.0129	0.2918	0.51353	0.15034	0.21072	0.3944	0.00012	0.00027	0.2918	0.3944	0.2918	0.107	0.00064	0.00791
0.6373	0.0063	0.90608	0.00025	0.00079	0.84136	0.75049	0.75049	0.02217	0.51353	0.00149	0.07647	0.3944	0.107	0.00508	0.07647	0.90608	0.00034	0.0063	0.07647	0.05512	0.51353	0.90608	0.3944	0.21072	0.0001	0.00053	0.6373	0.00079	0.00791	0.00017	0.07647	0.00024	0.90608	0.51353	0.75049	0.02217	0.75049	0.90608	0.75049	0.6373	0.84136	0.00012	0.0003	0.75049	0.3944	0.51353	0.02965	0.001	0.04017
0.6373	0.01004	0.90608	0.00032	0.0013	0.84136	0.75049	0.75049	0.02217	0.51353	0.00113	0.15034	0.3944	0.107	0.00508	0.15034	0.90608	0.00064	0.0063	0.15034	0.05512	0.90608	0.75049	0.3944	0.21072	0.0001	0.00079	0.84136	0.00079	0.00791	0.0002	0.51353	0.00027	0.90608	0.51353	0.75049	0.04017	0.90608	0.90608	0.51353	0.6373	0.84136	0.00013	0.00034	0.75049	0.3944	0.75049	0.02965	0.0013	0.02217
0.04017	0.00173	0.107	0.00018	0.00041	0.07647	0.05512	0.05512	0.00284	0.02965	0.00064	0.0063	0.02217	0.00791	0.00113	0.0063	0.107	0.00025	0.001	0.0063	0.00508	0.02965	0.05512	0.02217	0.0129	0.0001	0.00028	0.02217	0.00041	0.00149	0.00016	0.0063	0.0002	0.107	0.02965	0.05512	0.00414	0.05512	0.107	0.05512	0.04017	0.07647	0.00011	0.00023	0.05512	0.07647	0.02965	0.00508	0.00058	0.00284
0.3944	0.01004	0.75049	0.00023	0.00079	0.6373	0.75049	0.75049	0.0129	0.51353	0.00089	0.15034	0.21072	0.05512	0.00341	0.07647	0.75049	0.00034	0.0063	0.07647	0.02965	0.2918	0.90608	0.21072	0.107	0.0001	0.00038	0.21072	0.00064	0.00508	0.00016	0.04017	0.00022	0.75049	0.2918	0.51353	0.0129	0.51353	0.75049	0.51353	0.3944	0.6373	0.00012	0.0003	0.51353	0.21072	0.2918	0.0168	0.0013	0.02217
0.00023	0.00021	0.00027	0.00013	0.00018	0.00025	0.0003	0.00024	0.00024	0.00024	0.0002	0.00022	0.00023	0.00018	0.00018	0.00027	0.00027	0.00014	0.00017	0.00024	0.00017	0.0003	0.00024	0.00021	0.00023	0.0001	0.00014	0.00036	0.00012	0.00016	0.00011	0.0002	0.00012	0.0003	0.00024	0.00024	0.00019	0.00027	0.0003	0.00027	0.00023	0.00025	0.0001	0.00012	0.00024	0.00023	0.00027	0.00018	0.00022	0.00018
0.51353	0.00508	0.84136	0.00027	0.00089	0.75049	0.84136	0.6373	0.05512	0.3944	0.001	0.05512	0.2918	0.07647	0.00414	0.21072	0.84136	0.00041	0.00791	0.21072	0.07647	0.84136	0.84136	0.2918	0.15034	0.0001	0.00041	0.51353	0.00089	0.0063	0.00017	0.05512	0.00023	0.84136	0.3944	0.6373	0.0168	0.6373	0.94775	0.3944	0.51353	0.75049	0.00012	0.00041	0.6373	0.2918	0.3944	0.02217	0.00113	0.0168
0.0013	0.00038	0.00202	0.00014	0.00021	0.00173	0.00149	0.00149	0.00058	0.00113	0.0002	0.00113	0.001	0.00079	0.00032	0.00202	0.00284	0.00017	0.0003	0.00071	0.00064	0.00113	0.00202	0.001	0.001	0.0001	0.00016	0.001	0.00018	0.00041	0.00012	0.00089	0.00013	0.00202	0.00113	0.00202	0.00041	0.00149	0.00202	0.00113	0.0013	0.00173	0.0001	0.00015	0.00149	0.001	0.00113	0.00045	0.00025	0.00049
0.00089	0.00071	0.0013	0.00017	0.0003	0.00113	0.00173	0.001	0.00053	0.001	0.00032	0.00079	0.00071	0.00049	0.00034	0.00173	0.0013	0.00016	0.00032	0.001	0.00041	0.00173	0.001	0.00071	0.00089	0.0001	0.00018	0.00149	0.00017	0.0003	0.00015	0.00053	0.00014	0.00173	0.001	0.001	0.00038	0.001	0.00173	0.001	0.00089	0.00113	0.00011	0.00017	0.001	0.00113	0.0013	0.00049	0.0003	0.00045
0.00012	0.00012	0.00012	0.0001	0.00011	0.00012	0.00012	0.00012	0.00012	0.00012	0.00013	0.00012	0.00012	0.00011	0.00011	0.00012	0.00012	0.00011	0.00011	0.00012	0.00013	0.00013	0.00012	0.00012	0.00012	0.0001	0.00011	0.00013	0.00011	0.00011	0.0001	0.00012	0.0001	0.00012	0.00012	0.00012	0.00011	0.00012	0.00012	0.00012	0.00012	0.00012	0.0001	0.00011	0.00012	0.00011	0.00012	0.00011	0.00012	0.00012
0.3944	0.00414	0.75049	0.00021	0.001	0.84136	0.51353	0.51353	0.0129	0.51353	0.00113	0.04017	0.3944	0.05512	0.00341	0.04017	0.75049	0.0003	0.00284	0.04017	0.02965	0.2918	0.51353	0.21072	0.21072	0.0001	0.00053	0.21072	0.0013	0.00508	0.00016	0.07647	0.00022	0.75049	0.2918	0.75049	0.0129	0.51353	0.75049	0.51353	0.6373	0.6373	0.00012	0.00045	0.51353	0.21072	0.2918	0.0168	0.00079	0.02217
0.02217	0.00508	0.05512	0.00019	0.00041	0.04017	0.05512	0.02965	0.00414	0.05512	0.001	0.0168	0.02217	0.00508	0.00089	0.0168	0.05512	0.00028	0.00173	0.0063	0.00341	0.0168	0.02965	0.0129	0.0129	0.0001	0.00025	0.0129	0.00032	0.00149	0.00014	0.00414	0.00023	0.107	0.02965	0.02965	0.00284	0.05512	0.05512	0.0168	0.02217	0.04017	0.00011	0.0002	0.02965	0.0129	0.0168	0.00239	0.00113	0.00414
0.00173	0.00079	0.00284	0.00015	0.00028	0.00239	0.00202	0.00202	0.00202	0.00202	0.0003	0.00089	0.0013	0.00079	0.00041	0.00149	0.00284	0.00015	0.00034	0.00071	0.00064	0.00202	0.00202	0.0013	0.0013	0.0001	0.00023	0.0013	0.00021	0.00036	0.00013	0.00071	0.00017	0.00284	0.00149	0.00202	0.00058	0.00202	0.00284	0.00149	0.00173	0.00239	0.00011	0.00017	0.00202	0.00173	0.00149	0.00064	0.00058	0.00089
0.00149	0.00049	0.00239	0.00015	0.00024	0.00202	0.00173	0.00173	0.00053	0.0013	0.00023	0.00079	0.00113	0.00071	0.00064	0.00079	0.00239	0.00018	0.00032	0.00079	0.00058	0.00173	0.00173	0.00113	0.00113	0.0001	0.00034	0.00149	0.00019	0.00038	0.00013	0.0013	0.00014	0.00239	0.00173	0.00173	0.00079	0.00239	0.00239	0.0013	0.00149	0.00202	0.00011	0.00015	0.00173	0.00149	0.00173	0.00058	0.00034	0.00045
0.21072	0.00284	0.51353	0.00021	0.00053	0.3944	0.2918	0.2918	0.00791	0.2918	0.00089	0.04017	0.107	0.02965	0.00239	0.02217	0.51353	0.00027	0.00202	0.02217	0.0168	0.15034	0.2918	0.107	0.05512	0.0001	0.00045	0.107	0.00079	0.00341	0.00017	0.02217	0.0002	0.51353	0.15034	0.2918	0.00791	0.2918	0.51353	0.15034	0.3944	0.6373	0.00012	0.00027	0.2918	0.107	0.15034	0.01004	0.00079	0.0129
0.51353	0.0129	0.84136	0.00027	0.00149	0.75049	0.84136	0.6373	0.02965	0.3944	0.0013	0.21072	0.2918	0.07647	0.00414	0.3944	0.84136	0.00058	0.00508	0.3944	0.04017	0.6373	0.84136	0.2918	0.15034	0.0001	0.00041	0.75049	0.00071	0.0063	0.00018	0.05512	0.00023	0.84136	0.3944	0.84136	0.0168	0.6373	0.94775	0.3944	0.51353	0.75049	0.00012	0.00058	0.6373	0.2918	0.84136	0.02217	0.00113	0.02965
0.2918	0.00791	0.6373	0.00027	0.00149	0.51353	0.6373	0.3944	0.0168	0.21072	0.001	0.05512	0.15034	0.04017	0.00284	0.107	0.6373	0.00041	0.00341	0.107	0.02217	0.6373	0.3944	0.15034	0.07647	0.0001	0.00049	0.51353	0.00058	0.00414	0.00019	0.05512	0.00023	0.6373	0.21072	0.3944	0.0168	0.3944	0.84136	0.21072	0.2918	0.51353	0.00012	0.00036	0.3944	0.2918	0.21072	0.0129	0.00202	0.01004
0.51353	0.00508	0.84136	0.00022	0.00071	0.75049	0.6373	0.6373	0.0168	0.3944	0.00079	0.05512	0.2918	0.07647	0.00414	0.05512	0.84136	0.00032	0.00341	0.05512	0.04017	0.3944	0.6373	0.2918	0.15034	0.0001	0.00041	0.2918	0.00071	0.0063	0.00017	0.05512	0.00028	0.84136	0.3944	0.6373	0.0168	0.6373	0.84136	0.3944	0.51353	0.75049	0.00012	0.00028	0.6373	0.2918	0.3944	0.02217	0.00089	0.0168
0.00791	0.00791	0.0168	0.0002	0.00058	0.0129	0.02965	0.01004	0.01004	0.01004	0.00079	0.00414	0.00508	0.00239	0.00071	0.02965	0.0168	0.00025	0.00079	0.00414	0.00173	0.0168	0.01004	0.00508	0.00791	0.0001	0.00025	0.0129	0.00032	0.00089	0.00015	0.00202	0.00025	0.02965	0.0063	0.01004	0.00149	0.01004	0.02965	0.0063	0.00791	0.0129	0.00011	0.00023	0.01004	0.00791	0.01004	0.00173	0.00113	0.00202
0.51353	0.04017	0.84136	0.00027	0.00089	0.75049	0.84136	0.6373	0.0168	0.3944	0.00173	0.107	0.2918	0.07647	0.00414	0.05512	0.84136	0.00049	0.00508	0.05512	0.04017	0.3944	0.6373	0.2918	0.2918	0.0001	0.00049	0.2918	0.00071	0.0063	0.00019	0.05512	0.00025	0.94775	0.3944	0.6373	0.02965	0.6373	0.84136	0.3944	0.51353	0.75049	0.00012	0.00032	0.6373	0.51353	0.3944	0.02217	0.00414	0.0168
0.84136	0.0168	0.97245	0.00032	0.0013	0.94775	0.90608	0.90608	0.04017	0.75049	0.00113	0.2918	0.6373	0.21072	0.00791	0.2918	0.97245	0.00053	0.01004	0.2918	0.107	0.97245	0.90608	0.6373	0.3944	0.0001	0.00079	0.94775	0.001	0.0129	0.00021	0.51353	0.00027	0.97245	0.75049	0.90608	0.07647	0.90608	0.97245	0.75049	0.84136	0.94775	0.00013	0.00034	0.90608	0.6373	0.90608	0.05512	0.00173	0.04017
0.05512	0.00202	0.15034	0.0002	0.00053	0.107	0.07647	0.07647	0.00341	0.04017	0.00071	0.0129	0.02965	0.01004	0.0013	0.00791	0.15034	0.00027	0.00113	0.0129	0.0063	0.04017	0.15034	0.02965	0.0168	0.0001	0.00034	0.02965	0.00053	0.00239	0.00016	0.00791	0.0002	0.15034	0.15034	0.07647	0.0129	0.07647	0.15034	0.04017	0.05512	0.107	0.00012	0.00027	0.07647	0.05512	0.04017	0.00414	0.001	0.00341
0.00058	0.00032	0.00079	0.00013	0.00018	0.00089	0.001	0.00064	0.00045	0.001	0.00025	0.00064	0.00071	0.00036	0.0002	0.00064	0.00079	0.00016	0.00032	0.00053	0.00041	0.00079	0.00079	0.00058	0.00049	0.0001	0.00015	0.00058	0.00018	0.00024	0.00011	0.00038	0.00013	0.001	0.00053	0.001	0.00027	0.00064	0.001	0.00053	0.00113	0.00113	0.0001	0.00015	0.00064	0.00049	0.00053	0.00028	0.00024	0.00034
0.84136	0.01004	0.97245	0.00025	0.001	0.94775	0.90608	0.90608	0.07647	0.75049	0.00113	0.15034	0.6373	0.21072	0.00791	0.15034	0.97245	0.00038	0.0063	0.15034	0.21072	0.75049	0.90608	0.6373	0.3944	0.0001	0.00053	0.6373	0.001	0.0129	0.00018	0.15034	0.00027	0.97245	0.75049	0.90608	0.04017	0.90608	0.97245	0.75049	0.84136	0.94775	0.00012	0.00034	0.90608	0.6373	0.75049	0.05512	0.0013	0.04017
0.00239	0.00053	0.00414	0.00015	0.00032	0.00341	0.00284	0.00284	0.00149	0.00284	0.00027	0.00202	0.00239	0.001	0.00049	0.00149	0.00414	0.00017	0.00064	0.00284	0.00079	0.00414	0.00414	0.00173	0.0013	0.0001	0.00023	0.00341	0.00023	0.00049	0.00014	0.00113	0.00015	0.00414	0.00202	0.00284	0.00058	0.00284	0.00414	0.00284	0.00239	0.00341	0.00011	0.00017	0.00284	0.00173	0.00284	0.00064	0.00058	0.00089
0.84136	0.0063	0.90608	0.00023	0.00079	0.84136	0.75049	0.75049	0.02217	0.51353	0.00089	0.07647	0.3944	0.107	0.00508	0.07647	0.90608	0.00038	0.00414	0.15034	0.05512	0.51353	0.75049	0.3944	0.21072	0.0001	0.00045	0.3944	0.00079	0.00791	0.00017	0.07647	0.00022	0.90608	0.51353	0.75049	0.02217	0.75049	0.90608	0.51353	0.84136	0.84136	0.00012	0.0003	0.75049	0.3944	0.51353	0.02965	0.001	0.02217
0.07647	0.00173	0.21072	0.0002	0.00049	0.15034	0.107	0.107	0.0063	0.05512	0.00053	0.01004	0.04017	0.0129	0.00149	0.02965	0.21072	0.00025	0.00239	0.0168	0.00791	0.107	0.107	0.15034	0.02217	0.0001	0.00032	0.04017	0.00058	0.00284	0.00015	0.01004	0.00018	0.21072	0.107	0.107	0.0063	0.107	0.21072	0.05512	0.07647	0.15034	0.00012	0.00023	0.107	0.04017	0.05512	0.00508	0.00058	0.00414
0.90608	0.0129	0.98616	0.00027	0.00113	0.97245	0.94775	0.94775	0.05512	0.84136	0.0013	0.21072	0.75049	0.2918	0.01004	0.21072	0.98616	0.00041	0.00791	0.21072	0.15034	0.84136	0.94775	0.75049	0.51353	0.0001	0.00058	0.75049	0.00113	0.0168	0.00019	0.21072	0.00025	0.98616	0.84136	0.94775	0.05512	0.94775	0.98616	0.84136	0.90608	0.97245	0.00012	0.00036	0.94775	0.75049	0.84136	0.07647	0.00149	0.05512
0.00414	0.00113	0.00791	0.00017	0.00038	0.01004	0.0129	0.0129	0.00239	0.00508	0.00036	0.00341	0.00284	0.00149	0.00045	0.00508	0.00791	0.00019	0.00058	0.00173	0.00149	0.00508	0.00508	0.00284	0.00284	0.0001	0.00022	0.00414	0.00024	0.00064	0.00013	0.0013	0.00019	0.00791	0.00341	0.00508	0.0013	0.00508	0.0129	0.00508	0.00414	0.0063	0.00011	0.00018	0.00508	0.00414	0.00341	0.00089	0.00045	0.00173
0.00045	0.00034	0.00049	0.00014	0.00023	0.00053	0.00058	0.00058	0.00032	0.00049	0.0002	0.00041	0.00038	0.00027	0.00017	0.00089	0.00049	0.00014	0.00022	0.00041	0.00024	0.00049	0.00049	0.00034	0.00034	0.0001	0.00015	0.00045	0.00015	0.0002	0.00011	0.00028	0.00013	0.00058	0.00036	0.00049	0.00023	0.00041	0.00049	0.00049	0.00038	0.00045	0.0001	0.00014	0.00041	0.00038	0.00041	0.00022	0.00028	0.00036
0.51353	0.00508	0.84136	0.00024	0.00071	0.75049	0.6373	0.6373	0.0168	0.3944	0.00079	0.05512	0.2918	0.07647	0.00414	0.05512	0.84136	0.00032	0.00341	0.05512	0.04017	0.3944	0.6373	0.2918	0.15034	0.0001	0.00041	0.2918	0.00089	0.0063	0.00019	0.107	0.00023	0.84136	0.3944	0.6373	0.0168	0.6373	0.84136	0.3944	0.51353	0.75049	0.00012	0.00032	0.6373	0.2918	0.3944	0.02217	0.00089	0.0168
0.00011	0.00011	0.00012	0.00011	0.00011	0.00011	0.00012	0.00012	0.00011	0.00012	0.00011	0.00011	0.00011	0.00011	0.00011	0.00011	0.00011	0.0001	0.00011	0.00012	0.00011	0.00011	0.00011	0.00011	0.00011	0.0001	0.0001	0.00011	0.00011	0.00011	0.0001	0.00011	0.0001	0.00012	0.00011	0.00011	0.00011	0.00012	0.00012	0.00011	0.00011	0.00011	0.0001	0.0001	0.00011	0.00011	0.00011	0.00011	0.00011	0.00011
0.6373	0.01004	0.90608	0.00025	0.001	0.84136	0.75049	0.75049	0.02217	0.51353	0.00149	0.07647	0.3944	0.107	0.00508	0.07647	0.90608	0.00064	0.0063	0.15034	0.05512	0.51353	0.75049	0.3944	0.21072	0.0001	0.00045	0.6373	0.00079	0.00791	0.00018	0.15034	0.00024	0.90608	0.51353	0.75049	0.02217	0.90608	0.90608	0.51353	0.6373	0.84136	0.00013	0.00045	0.75049	0.3944	0.75049	0.02965	0.0013	0.02217
0.00414	0.00058	0.00791	0.00014	0.00022	0.0063	0.00508	0.00508	0.00079	0.00341	0.00023	0.0013	0.00284	0.00149	0.00045	0.0013	0.00791	0.00017	0.00049	0.00173	0.00113	0.00341	0.00791	0.00284	0.00202	0.0001	0.00018	0.00284	0.00024	0.00053	0.00012	0.0013	0.00014	0.00791	0.00341	0.00508	0.00079	0.00508	0.00791	0.00341	0.00414	0.0063	0.00011	0.00018	0.00508	0.00284	0.00341	0.00089	0.00024	0.00079
0.00023	0.00015	0.00027	0.00013	0.00013	0.00023	0.00022	0.00022	0.00017	0.00022	0.00014	0.0002	0.00021	0.00021	0.00016	0.00019	0.00024	0.00014	0.00014	0.00024	0.00016	0.00022	0.00022	0.00021	0.00018	0.0001	0.00014	0.00023	0.00015	0.00014	0.00011	0.00024	0.00012	0.00024	0.0002	0.00027	0.00017	0.00027	0.00024	0.0002	0.00025	0.00025	0.00011	0.00012	0.00022	0.00021	0.00024	0.00015	0.00014	0.00016
0.07647	0.00173	0.21072	0.00022	0.00041	0.15034	0.107	0.107	0.00414	0.05512	0.00053	0.01004	0.04017	0.0129	0.00202	0.01004	0.21072	0.00023	0.0013	0.01004	0.00791	0.05512	0.107	0.04017	0.02217	0.0001	0.00032	0.04017	0.00071	0.00202	0.00016	0.01004	0.00021	0.21072	0.05512	0.107	0.00414	0.107	0.21072	0.05512	0.07647	0.15034	0.00012	0.00023	0.107	0.04017	0.05512	0.00508	0.00049	0.00414
0.51353	0.0129	0.84136	0.0003	0.00202	0.90608	0.6373	0.6373	0.0168	0.3944	0.0013	0.107	0.2918	0.07647	0.00414	0.107	0.84136	0.00071	0.00508	0.107	0.07647	0.6373	0.6373	0.2918	0.15034	0.0001	0.00089	0.51353	0.00071	0.0063	0.00019	0.107	0.00025	0.84136	0.3944	0.84136	0.02965	0.94775	0.84136	0.3944	0.75049	0.90608	0.00013	0.00032	0.6373	0.51353	0.3944	0.02217	0.00149	0.0168
0.00041	0.0002	0.00053	0.00012	0.00014	0.00049	0.00045	0.00045	0.00022	0.00038	0.00014	0.00027	0.00036	0.00036	0.00019	0.00027	0.00053	0.00012	0.00017	0.00027	0.00025	0.00038	0.00045	0.00041	0.00032	0.0001	0.00012	0.00036	0.0002	0.00019	0.00011	0.0003	0.00011	0.00053	0.00038	0.00045	0.00022	0.00045	0.00053	0.00038	0.00041	0.00049	0.00011	0.00013	0.00045	0.00036	0.00038	0.00023	0.00014	0.00022
0.6373	0.0063	0.90608	0.00023	0.001	0.84136	0.75049	0.75049	0.04017	0.51353	0.00089	0.07647	0.3944	0.107	0.00508	0.07647	0.90608	0.00034	0.00414	0.07647	0.05512	0.51353	0.75049	0.3944	0.21072	0.0001	0.00045	0.3944	0.00079	0.00791	0.00018	0.07647	0.00024	0.90608	0.51353	0.75049	0.02217	0.75049	0.90608	0.51353	0.6373	0.84136	0.00012	0.00034	0.75049	0.3944	0.51353	0.02965	0.0013	0.07647
0.04017	0.00239	0.107	0.00022	0.00058	0.07647	0.05512	0.05512	0.01004	0.02965	0.00053	0.01004	0.02217	0.00791	0.00149	0.01004	0.107	0.00025	0.0013	0.01004	0.00791	0.05512	0.05512	0.02217	0.0129	0.0001	0.00041	0.04017	0.00049	0.00149	0.00018	0.01004	0.0002	0.107	0.02965	0.05512	0.00284	0.107	0.107	0.05512	0.04017	0.07647	0.00012	0.00025	0.05512	0.02217	0.02965	0.00508	0.00049	0.00414
0.00113	0.00036	0.00173	0.00017	0.00024	0.00202	0.0013	0.0013	0.00045	0.001	0.00028	0.00064	0.00089	0.00058	0.00038	0.00064	0.00173	0.0003	0.00032	0.001	0.00058	0.00173	0.0013	0.00089	0.00071	0.0001	0.00027	0.00149	0.00017	0.0003	0.00013	0.00239	0.00015	0.00173	0.00173	0.00239	0.00064	0.00239	0.00173	0.001	0.00202	0.00202	0.00013	0.00017	0.0013	0.00113	0.00173	0.00041	0.00024	0.00038
0.84136	0.0168	0.97245	0.00025	0.0013	0.94775	0.90608	0.90608	0.04017	0.75049	0.00113	0.15034	0.6373	0.21072	0.0129	0.15034	0.97245	0.00045	0.0063	0.2918	0.107	0.75049	0.90608	0.6373	0.3944	0.0001	0.00053	0.84136	0.001	0.0129	0.0002	0.15034	0.00024	0.97245	0.75049	0.90608	0.04017	0.90608	0.97245	0.75049	0.84136	0.94775	0.00012	0.00038	0.90608	0.6373	0.90608	0.05512	0.0013	0.04017
0.00028	0.0002	0.00034	0.00012	0.00015	0.00032	0.00034	0.0003	0.00024	0.00027	0.00018	0.0002	0.00028	0.00021	0.0002	0.0003	0.00034	0.00013	0.00015	0.00024	0.0002	0.00034	0.00034	0.00025	0.00023	0.0001	0.00013	0.00036	0.00013	0.00017	0.00011	0.00024	0.00014	0.00034	0.00027	0.0003	0.0002	0.0003	0.00038	0.00034	0.00028	0.00032	0.0001	0.00014	0.0003	0.00032	0.00034	0.0002	0.00016	0.00019
0.00341	0.00079	0.0063	0.00018	0.00032	0.00508	0.0063	0.00414	0.00149	0.00284	0.00034	0.00113	0.00239	0.0013	0.00049	0.00202	0.0063	0.00025	0.00053	0.00202	0.0013	0.00414	0.0063	0.00239	0.00239	0.0001	0.0002	0.00341	0.00023	0.00049	0.00013	0.00113	0.00015	0.01004	0.0063	0.00414	0.00149	0.0063	0.0063	0.00284	0.00341	0.00508	0.00011	0.0002	0.00414	0.00341	0.00284	0.00079	0.00113	0.00089
0.0001	0.0001	0.0001	0.0001	0.0001	0.0001	0.0001	0.0001	0.0001	0.0001	0.0001	0.0001	0.0001	0.0001	0.0001	0.0001	0.0001	0.0001	0.0001	0.0001	0.0001	0.0001	0.0001	0.0001	0.0001	0.0001	0.0001	0.0001	0.0001	0.0001	0.0001	0.0001	0.0001	0.0001	0.0001	0.0001	0.0001	0.0001	0.0001	0.0001	0.0001	0.0001	0.0001	0.0001	0.0001	0.0001	0.0001	0.0001	0.0001	0.0001
0.3944	0.01004	0.75049	0.00023	0.0013	0.6373	0.51353	0.51353	0.02217	0.2918	0.00071	0.07647	0.21072	0.05512	0.00341	0.07647	0.75049	0.00038	0.00414	0.15034	0.02965	0.51353	0.51353	0.21072	0.107	0.0001	0.00053	0.6373	0.00064	0.00508	0.00023	0.07647	0.0002	0.75049	0.2918	0.51353	0.0129	0.51353	0.75049	0.51353	0.3944	0.6373	0.00012	0.00034	0.51353	0.21072	0.51353	0.0168	0.0013	0.0129
0.04017	0.00173	0.107	0.00034	0.00041	0.07647	0.05512	0.05512	0.00284	0.02965	0.00064	0.0063	0.02217	0.00791	0.00149	0.0063	0.107	0.00032	0.0013	0.01004	0.00508	0.02965	0.05512	0.02217	0.0129	0.0001	0.00071	0.02217	0.00049	0.00149	0.00015	0.0063	0.00018	0.107	0.05512	0.05512	0.01004	0.05512	0.107	0.02965	0.04017	0.07647	0.00013	0.00023	0.05512	0.04017	0.02965	0.00341	0.00049	0.00284
0.00012	0.00011	0.00013	0.00012	0.00011	0.00013	0.00013	0.00013	0.00011	0.00012	0.00011	0.00012	0.00012	0.00012	0.00012	0.00012	0.00013	0.0001	0.00011	0.00012	0.00012	0.00013	0.00013	0.00013	0.00012	0.0001	0.00011	0.00013	0.00012	0.00011	0.0001	0.00012	0.0001	0.00013	0.00013	0.00013	0.00012	0.00013	0.00013	0.00013	0.00012	0.00013	0.00011	0.00011	0.00013	0.00012	0.00013	0.00011	0.00011	0.00011
0.00049	0.00023	0.00064	0.00012	0.00015	0.00058	0.00053	0.00064	0.00027	0.00064	0.00017	0.0003	0.00041	0.00036	0.00022	0.00034	0.00064	0.00013	0.00036	0.00034	0.00058	0.00053	0.00064	0.00049	0.00036	0.00011	0.00013	0.00041	0.00014	0.0002	0.00011	0.00034	0.00012	0.00064	0.00045	0.00053	0.00024	0.00053	0.00064	0.00045	0.00049	0.00058	0.0001	0.00013	0.00053	0.00041	0.00053	0.00025	0.00017	0.00024
0.2918	0.00341	0.6373	0.00022	0.00071	0.51353	0.3944	0.3944	0.01004	0.21072	0.00079	0.02965	0.15034	0.04017	0.00284	0.02965	0.6373	0.00032	0.00239	0.02965	0.02217	0.21072	0.3944	0.2918	0.07647	0.0001	0.00041	0.15034	0.00089	0.00414	0.00017	0.02965	0.00023	0.6373	0.21072	0.3944	0.01004	0.6373	0.6373	0.21072	0.2918	0.51353	0.00012	0.00028	0.3944	0.15034	0.21072	0.0129	0.00071	0.01004
0.21072	0.00414	0.51353	0.00023	0.00064	0.3944	0.2918	0.2918	0.0129	0.2918	0.00071	0.02217	0.21072	0.02965	0.00239	0.04017	0.51353	0.0003	0.00284	0.04017	0.0168	0.2918	0.51353	0.107	0.05512	0.0001	0.00038	0.21072	0.00079	0.00341	0.00016	0.02217	0.0002	0.51353	0.15034	0.2918	0.00791	0.2918	0.51353	0.2918	0.3944	0.6373	0.00012	0.0003	0.2918	0.107	0.2918	0.01004	0.00079	0.0129
0.3944	0.01004	0.75049	0.00028	0.001	0.6373	0.51353	0.51353	0.02217	0.2918	0.00089	0.04017	0.21072	0.05512	0.00508	0.07647	0.75049	0.00038	0.00414	0.07647	0.02965	0.51353	0.51353	0.21072	0.107	0.0001	0.00053	0.3944	0.00079	0.00508	0.00021	0.04017	0.00022	0.75049	0.2918	0.51353	0.02217	0.51353	0.75049	0.2918	0.3944	0.6373	0.00012	0.00038	0.51353	0.3944	0.51353	0.0168	0.0013	0.0129
0.00341	0.00173	0.0063	0.00022	0.00032	0.00508	0.0063	0.00414	0.00149	0.0063	0.00079	0.00414	0.00508	0.0013	0.00041	0.00414	0.0063	0.00025	0.00079	0.00284	0.001	0.01004	0.00414	0.00239	0.00239	0.0001	0.00028	0.00791	0.00028	0.00049	0.00015	0.00202	0.00018	0.01004	0.00284	0.0063	0.00113	0.00414	0.0063	0.00414	0.00341	0.00508	0.00011	0.0002	0.00414	0.00341	0.0063	0.00079	0.00071	0.00149
0.51353	0.00791	0.84136	0.00024	0.00089	0.75049	0.6373	0.6373	0.02965	0.6373	0.0013	0.21072	0.51353	0.07647	0.00414	0.107	0.84136	0.00036	0.00508	0.21072	0.04017	0.6373	0.84136	0.2918	0.15034	0.0001	0.00058	0.51353	0.00071	0.0063	0.00018	0.107	0.00023	0.84136	0.3944	0.6373	0.0168	0.6373	0.84136	0.3944	0.51353	0.75049	0.00012	0.00028	0.6373	0.2918	0.3944	0.02217	0.00202	0.0168
0.04017	0.00239	0.107	0.00019	0.00041	0.07647	0.05512	0.05512	0.0063	0.02965	0.00045	0.0063	0.02217	0.00791	0.00202	0.0063	0.107	0.00023	0.0013	0.0063	0.00508	0.02965	0.05512	0.02217	0.02217	0.0001	0.00041	0.02217	0.00041	0.00149	0.00016	0.0063	0.00018	0.107	0.02965	0.05512	0.00414	0.05512	0.107	0.05512	0.04017	0.07647	0.00011	0.00023	0.05512	0.04017	0.02965	0.00508	0.00071	0.00284
0.00149	0.00049	0.00239	0.00015	0.0002	0.00202	0.00173	0.00173	0.00053	0.0013	0.00025	0.00079	0.00113	0.00113	0.00038	0.00079	0.00239	0.00017	0.00032	0.00079	0.00058	0.00239	0.00173	0.00113	0.00113	0.0001	0.00024	0.00202	0.00018	0.00034	0.00023	0.0013	0.00014	0.00239	0.0013	0.00173	0.00064	0.00173	0.00239	0.00173	0.00149	0.00202	0.00011	0.00015	0.00173	0.00414	0.00173	0.00202	0.00024	0.00053
0.21072	0.00284	0.51353	0.00021	0.00053	0.3944	0.2918	0.2918	0.0129	0.15034	0.00058	0.02217	0.107	0.02965	0.00239	0.04017	0.51353	0.00027	0.00284	0.02217	0.0168	0.2918	0.51353	0.107	0.05512	0.0001	0.00034	0.21072	0.00064	0.00341	0.00018	0.02217	0.00019	0.51353	0.15034	0.2918	0.00791	0.2918	0.51353	0.2918	0.21072	0.3944	0.00012	0.00027	0.2918	0.21072	0.15034	0.107	0.00079	0.00791
0.0168	0.00202	0.04017	0.00028	0.00064	0.05512	0.04017	0.02217	0.00173	0.0129	0.00071	0.00791	0.01004	0.00414	0.001	0.00791	0.04017	0.00045	0.00149	0.00791	0.00284	0.04017	0.02217	0.01004	0.01004	0.0001	0.00038	0.21072	0.00034	0.001	0.00015	0.0129	0.00019	0.07647	0.0129	0.04017	0.00239	0.07647	0.04017	0.0129	0.0168	0.02965	0.00012	0.00024	0.02217	0.01004	0.07647	0.00202	0.001	0.00341
0.0168	0.00149	0.04017	0.00018	0.00038	0.02965	0.02217	0.02217	0.00173	0.0129	0.00036	0.00791	0.01004	0.0063	0.00079	0.00791	0.04017	0.00027	0.00113	0.00508	0.00414	0.04017	0.02217	0.01004	0.0063	0.0001	0.0003	0.02965	0.00038	0.001	0.00014	0.00791	0.00019	0.04017	0.0129	0.04017	0.00239	0.02217	0.04017	0.0129	0.0168	0.02965	0.00011	0.0002	0.02217	0.01004	0.02217	0.00202	0.00038	0.00239
0.90608	0.02217	0.98616	0.0003	0.00149	0.97245	0.94775	0.94775	0.05512	0.84136	0.0013	0.3944	0.75049	0.2918	0.01004	0.3944	0.98616	0.00049	0.0129	0.3944	0.15034	0.94775	0.94775	0.75049	0.51353	0.0001	0.00071	0.90608	0.00113	0.0168	0.0002	0.3944	0.00025	0.98616	0.84136	0.94775	0.05512	0.94775	0.98616	0.84136	0.90608	0.97245	0.00013	0.00036	0.94775	0.75049	0.84136	0.07647	0.00202	0.05512
0.00058	0.00028	0.00079	0.00013	0.00022	0.00071	0.00064	0.00079	0.00034	0.00064	0.00021	0.00053	0.00058	0.00036	0.00022	0.00064	0.00079	0.00016	0.00028	0.00064	0.00032	0.001	0.00079	0.00058	0.00041	0.0001	0.00018	0.00089	0.00017	0.00027	0.00012	0.00053	0.00014	0.00079	0.00053	0.00064	0.0003	0.001	0.00079	0.00053	0.00058	0.00071	0.00011	0.00015	0.00064	0.00049	0.0013	0.00028	0.00024	0.00027
0.00058	0.00049	0.00079	0.00014	0.00024	0.00071	0.00064	0.00079	0.00045	0.00079	0.00032	0.00064	0.00058	0.00036	0.00022	0.00053	0.00079	0.00019	0.00036	0.00064	0.00032	0.00079	0.00079	0.00058	0.00041	0.0001	0.00019	0.00071	0.00016	0.00022	0.00012	0.00045	0.00014	0.00079	0.00079	0.00064	0.00045	0.001	0.00079	0.00079	0.00058	0.00071	0.00011	0.00017	0.00064	0.00058	0.0013	0.00032	0.00045	0.0003
0.75049	0.00791	0.94775	0.00024	0.00089	0.90608	0.84136	0.84136	0.02965	0.6373	0.001	0.107	0.51353	0.15034	0.0063	0.107	0.94775	0.00036	0.00508	0.107	0.07647	0.6373	0.84136	0.51353	0.2918	0.0001	0.00049	0.51353	0.00089	0.01004	0.00018	0.107	0.00023	0.94775	0.6373	0.84136	0.02965	0.84136	0.94775	0.6373	0.75049	0.90608	0.00012	0.00032	0.84136	0.51353	0.6373	0.04017	0.00113	0.02965
0.0063	0.00113	0.0129	0.00018	0.00053	0.01004	0.0129	0.00791	0.0013	0.00508	0.00041	0.00239	0.00414	0.00202	0.00053	0.00341	0.0129	0.00024	0.00049	0.00341	0.00149	0.00791	0.00791	0.00414	0.00284	0.0001	0.00027	0.01004	0.00024	0.00079	0.00014	0.00173	0.00015	0.0129	0.00508	0.00791	0.0013	0.02217	0.02217	0.00508	0.0063	0.01004	0.00011	0.00022	0.00791	0.0063	0.0129	0.00113	0.00045	0.001
0.00027	0.00018	0.00032	0.00012	0.00014	0.00034	0.00032	0.00028	0.00018	0.00028	0.00015	0.00023	0.00024	0.0002	0.00015	0.00032	0.00032	0.00013	0.00017	0.00025	0.00019	0.00032	0.00036	0.00024	0.00027	0.0001	0.00013	0.00027	0.00014	0.00016	0.00011	0.00021	0.00011	0.00036	0.00032	0.00028	0.00021	0.00032	0.00032	0.00025	0.00027	0.0003	0.0001	0.00012	0.00028	0.00024	0.00028	0.00018	0.00017	0.0002
0.3944	0.0063	0.75049	0.00025	0.001	0.6373	0.51353	0.51353	0.02217	0.51353	0.00089	0.07647	0.3944	0.05512	0.00341	0.2918	0.75049	0.0003	0.00284	0.04017	0.02965	0.2918	0.51353	0.21072	0.107	0.0001	0.00038	0.21072	0.00064	0.00791	0.00016	0.04017	0.00027	0.75049	0.2918	0.51353	0.0129	0.51353	0.75049	0.2918	0.3944	0.6373	0.00012	0.00027	0.51353	0.21072	0.2918	0.0168	0.0013	0.04017
0.00149	0.00071	0.00239	0.00014	0.00022	0.00414	0.00239	0.00239	0.00053	0.00173	0.00025	0.001	0.00113	0.00071	0.0003	0.001	0.00239	0.00019	0.00058	0.001	0.00089	0.00173	0.00239	0.00113	0.00089	0.0001	0.00018	0.00149	0.00019	0.00038	0.00013	0.00079	0.00015	0.00239	0.0013	0.00239	0.00053	0.00173	0.00239	0.00173	0.00284	0.00414	0.00011	0.00016	0.00173	0.00202	0.0013	0.00058	0.00027	0.00045
0.3944	0.01004	0.75049	0.00023	0.00064	0.6373	0.51353	0.51353	0.02217	0.2918	0.00113	0.07647	0.21072	0.05512	0.00341	0.15034	0.75049	0.00038	0.0063	0.04017	0.02965	0.2918	0.51353	0.21072	0.107	0.0001	0.00038	0.21072	0.00064	0.00791	0.00016	0.04017	0.00024	0.75049	0.2918	0.51353	0.0129	0.75049	0.75049	0.2918	0.3944	0.6373	0.00012	0.00027	0.51353	0.21072	0.2918	0.0168	0.00173	0.0129
0.07647	0.00239	0.21072	0.00022	0.00149	0.15034	0.21072	0.107	0.02965	0.05512	0.00079	0.01004	0.04017	0.0129	0.00149	0.05512	0.21072	0.00032	0.00173	0.02965	0.00791	0.21072	0.107	0.04017	0.02217	0.0001	0.00036	0.15034	0.00058	0.00284	0.00016	0.01004	0.0002	0.21072	0.05512	0.107	0.00414	0.21072	0.3944	0.107	0.07647	0.15034	0.00012	0.00032	0.107	0.04017	0.107	0.00508	0.00202	0.00414
0.00239	0.00045	0.00414	0.00017	0.0002	0.00341	0.00284	0.00284	0.00058	0.00202	0.0002	0.00089	0.00173	0.00341	0.00049	0.00089	0.00414	0.00016	0.00034	0.00089	0.00079	0.00202	0.00284	0.00239	0.0013	0.0001	0.00018	0.00173	0.00032	0.00041	0.00012	0.00089	0.00015	0.00414	0.00202	0.00284	0.00058	0.00284	0.00414	0.00202	0.00239	0.00341	0.00012	0.00016	0.00284	0.00173	0.00202	0.00064	0.00021	0.00071
0.75049	0.00791	0.94775	0.00027	0.00089	0.90608	0.84136	0.84136	0.02965	0.6373	0.00173	0.107	0.51353	0.15034	0.01004	0.107	0.94775	0.00049	0.00508	0.107	0.07647	0.84136	0.84136	0.51353	0.2918	0.0001	0.00071	0.75049	0.00089	0.01004	0.00019	0.6373	0.00032	0.94775	0.6373	0.84136	0.05512	0.84136	0.94775	0.6373	0.75049	0.90608	0.00013	0.00036	0.84136	0.51353	0.94775	0.04017	0.00149	0.02965
0.107	0.00202	0.2918	0.00018	0.00045	0.21072	0.15034	0.15034	0.00508	0.07647	0.00049	0.0129	0.05512	0.02965	0.00173	0.0129	0.2918	0.00024	0.00149	0.0129	0.01004	0.07647	0.15034	0.05512	0.02965	0.0001	0.0003	0.05512	0.00064	0.00239	0.00015	0.0129	0.0002	0.2918	0.07647	0.15034	0.00508	0.15034	0.2918	0.07647	0.107	0.21072	0.00012	0.00027	0.15034	0.05512	0.07647	0.0063	0.00053	0.00508
0.15034	0.0129	0.3944	0.0003	0.00113	0.2918	0.6373	0.21072	0.05512	0.21072	0.00079	0.05512	0.07647	0.02217	0.00202	0.3944	0.3944	0.00041	0.00341	0.05512	0.0129	0.6373	0.21072	0.07647	0.07647	0.0001	0.00036	0.2918	0.00058	0.00284	0.00016	0.02965	0.00021	0.6373	0.107	0.21072	0.0063	0.21072	0.6373	0.107	0.15034	0.2918	0.00012	0.00028	0.21072	0.07647	0.107	0.00791	0.00202	0.0168
0.00022	0.00017	0.00025	0.00013	0.00014	0.00024	0.00025	0.00023	0.00017	0.00023	0.00018	0.0002	0.00022	0.00018	0.00015	0.0002	0.00025	0.00016	0.00019	0.00023	0.00017	0.00025	0.00023	0.00024	0.0002	0.0001	0.00014	0.00024	0.00013	0.00014	0.00011	0.00021	0.00012	0.00028	0.00025	0.00023	0.00018	0.00032	0.00025	0.00021	0.00022	0.00024	0.00011	0.00012	0.00023	0.00022	0.00025	0.00016	0.00016	0.00016
0.84136	0.01004	0.97245	0.00025	0.001	0.94775	0.90608	0.90608	0.04017	0.75049	0.00149	0.15034	0.6373	0.21072	0.00791	0.15034	0.97245	0.00045	0.0063	0.2918	0.107	0.75049	0.90608	0.6373	0.3944	0.0001	0.00053	0.6373	0.001	0.0129	0.00018	0.2918	0.00027	0.97245	0.90608	0.90608	0.04017	0.90608	0.97245	0.75049	0.84136	0.94775	0.00013	0.00038	0.90608	0.6373	0.75049	0.05512	0.0013	0.04017
0.001	0.0003	0.00149	0.00012	0.0002	0.0013	0.00113	0.00113	0.00049	0.00113	0.00022	0.00058	0.001	0.00064	0.00025	0.00058	0.00149	0.00015	0.0003	0.00071	0.00053	0.00089	0.00113	0.00079	0.00064	0.0001	0.00015	0.001	0.00016	0.00036	0.00012	0.00049	0.00013	0.00149	0.00089	0.00113	0.00036	0.00149	0.00149	0.00113	0.001	0.0013	0.00011	0.00015	0.00113	0.00079	0.00113	0.00053	0.0002	0.00036
0.6373	0.01004	0.90608	0.00025	0.001	0.84136	0.75049	0.75049	0.02217	0.51353	0.00149	0.07647	0.3944	0.107	0.00508	0.07647	0.90608	0.00064	0.0063	0.15034	0.05512	0.51353	0.75049	0.3944	0.21072	0.0001	0.00045	0.6373	0.00079	0.00791	0.00018	0.15034	0.00024	0.90608	0.51353	0.75049	0.02217	0.90608	0.90608	0.51353	0.6373	0.84136	0.00013	0.00045	0.75049	0.3944	0.75049	0.02965	0.0013	0.02217
0.90608	0.0129	0.98616	0.00027	0.00113	0.97245	0.94775	0.94775	0.05512	0.84136	0.0013	0.21072	0.75049	0.2918	0.01004	0.21072	0.98616	0.00041	0.00791	0.21072	0.15034	0.84136	0.94775	0.75049	0.51353	0.0001	0.00058	0.75049	0.00113	0.0168	0.0002	0.21072	0.00025	0.98616	0.84136	0.94775	0.107	0.94775	0.98616	0.84136	0.90608	0.97245	0.00012	0.00036	0.94775	0.75049	0.84136	0.07647	0.00149	0.05512
0.02965	0.05512	0.07647	0.00023	0.00079	0.05512	0.07647	0.04017	0.00508	0.04017	0.00089	0.04017	0.0168	0.0063	0.001	0.07647	0.07647	0.00045	0.00149	0.0129	0.00414	0.07647	0.04017	0.0168	0.0168	0.0001	0.00045	0.107	0.00034	0.00173	0.00017	0.0129	0.0002	0.15034	0.02217	0.04017	0.00508	0.04017	0.07647	0.04017	0.02965	0.05512	0.00012	0.00024	0.04017	0.02965	0.15034	0.00284	0.00508	0.00341
0.90608	0.0129	0.98616	0.00027	0.00113	0.99336	0.94775	0.94775	0.05512	0.84136	0.0013	0.21072	0.75049	0.2918	0.01004	0.21072	0.98616	0.00049	0.00791	0.21072	0.2918	0.84136	0.94775	0.75049	0.51353	0.0001	0.00058	0.75049	0.00113	0.0168	0.00019	0.21072	0.00025	0.98616	0.84136	0.98616	0.05512	0.94775	0.98616	0.84136	0.97245	0.99336	0.00012	0.00036	0.94775	0.75049	0.84136	0.07647	0.00149	0.05512
0.75049	0.00791	0.94775	0.00024	0.00089	0.90608	0.84136	0.84136	0.02965	0.6373	0.001	0.107	0.51353	0.15034	0.0063	0.107	0.94775	0.00036	0.00508	0.107	0.07647	0.6373	0.84136	0.51353	0.2918	0.0001	0.00049	0.51353	0.00089	0.01004	0.00018	0.107	0.00025	0.94775	0.6373	0.84136	0.05512	0.84136	0.94775	0.6373	0.75049	0.90608	0.00012	0.00036	0.84136	0.51353	0.6373	0.04017	0.00113	0.02965
0.00034	0.00045	0.00041	0.00013	0.0002	0.00045	0.00041	0.00036	0.00032	0.00036	0.00027	0.00036	0.0003	0.00024	0.0002	0.00041	0.00041	0.00015	0.0002	0.00028	0.00024	0.00049	0.00036	0.0003	0.00038	0.0001	0.00017	0.00045	0.00015	0.00017	0.00012	0.00036	0.00013	0.00049	0.00032	0.00036	0.00023	0.00041	0.00041	0.00049	0.00034	0.00038	0.00011	0.00015	0.00036	0.00038	0.00058	0.00022	0.00025	0.00023
0.3944	0.01004	0.75049	0.00025	0.00079	0.6373	0.75049	0.51353	0.04017	0.2918	0.00113	0.04017	0.21072	0.05512	0.00341	0.04017	0.75049	0.00038	0.00284	0.04017	0.02965	0.2918	0.51353	0.21072	0.21072	0.0001	0.00053	0.21072	0.00064	0.00508	0.00017	0.04017	0.00027	0.90608	0.2918	0.51353	0.02217	0.51353	0.75049	0.51353	0.3944	0.6373	0.00012	0.0003	0.51353	0.3944	0.2918	0.0168	0.0013	0.02217
0.0002	0.00022	0.00023	0.00012	0.00015	0.00022	0.00025	0.00021	0.0002	0.00023	0.00017	0.00018	0.00019	0.00017	0.00015	0.00025	0.00023	0.00013	0.00015	0.0002	0.00018	0.00028	0.00021	0.0002	0.00022	0.0001	0.00017	0.00027	0.00014	0.00014	0.00011	0.00021	0.00012	0.00025	0.0002	0.00021	0.00017	0.00023	0.00025	0.00023	0.0002	0.00022	0.00011	0.00013	0.00021	0.0002	0.00032	0.00016	0.00015	0.00016
0.90608	0.02217	0.98616	0.00027	0.00113	0.97245	0.94775	0.94775	0.05512	0.84136	0.0013	0.21072	0.75049	0.2918	0.01004	0.21072	0.98616	0.00041	0.00791	0.21072	0.15034	0.84136	0.94775	0.75049	0.75049	0.0001	0.00058	0.75049	0.00113	0.0168	0.00019	0.21072	0.00025	0.98616	0.84136	0.94775	0.05512	0.94775	0.98616	0.84136	0.90608	0.97245	0.00012	0.00036	0.94775	0.75049	0.84136	0.07647	0.00149	0.05512
0.00089	0.00036	0.0013	0.00016	0.00022	0.00113	0.001	0.001	0.00034	0.00079	0.00023	0.00053	0.00071	0.00049	0.00034	0.00053	0.0013	0.0002	0.00025	0.00064	0.00041	0.0013	0.001	0.00113	0.00058	0.0001	0.00024	0.00149	0.00019	0.00027	0.00013	0.0013	0.00015	0.0013	0.001	0.001	0.00064	0.0013	0.0013	0.00079	0.00089	0.00113	0.00013	0.00016	0.001	0.00089	0.00239	0.00036	0.00022	0.00034
0.75049	0.0129	0.94775	0.0003	0.00113	0.90608	0.84136	0.84136	0.02965	0.84136	0.00173	0.107	0.51353	0.15034	0.0063	0.107	0.94775	0.00058	0.00791	0.3944	0.07647	0.6373	0.84136	0.51353	0.2918	0.0001	0.00058	0.75049	0.00089	0.01004	0.00019	0.107	0.00023	0.94775	0.84136	0.84136	0.05512	0.84136	0.94775	0.6373	0.75049	0.90608	0.00013	0.00041	0.84136	0.51353	0.84136	0.04017	0.00113	0.02965
0.04017	0.00341	0.107	0.00022	0.00049	0.07647	0.107	0.107	0.0063	0.05512	0.00064	0.02965	0.02217	0.00791	0.00149	0.05512	0.107	0.00028	0.00239	0.0168	0.00508	0.107	0.107	0.02217	0.02217	0.0001	0.00032	0.04017	0.00041	0.00284	0.00015	0.0063	0.00021	0.107	0.02965	0.107	0.00284	0.05512	0.21072	0.02965	0.04017	0.07647	0.00011	0.00028	0.05512	0.02217	0.02965	0.00508	0.00071	0.0063
0.6373	0.0168	0.90608	0.00025	0.001	0.84136	0.75049	0.75049	0.02217	0.75049	0.00089	0.15034	0.3944	0.107	0.00508	0.15034	0.90608	0.00034	0.00414	0.07647	0.05512	0.51353	0.75049	0.3944	0.3944	0.0001	0.00045	0.3944	0.00079	0.00791	0.00017	0.07647	0.00027	0.90608	0.51353	0.75049	0.02217	0.75049	0.90608	0.51353	0.6373	0.84136	0.00012	0.0003	0.75049	0.3944	0.51353	0.02965	0.0013	0.04017
0.00038	0.00024	0.00049	0.00012	0.00014	0.00053	0.00041	0.00041	0.00023	0.00041	0.00018	0.00025	0.00034	0.00027	0.0002	0.00025	0.00049	0.00013	0.0002	0.00025	0.0003	0.00036	0.00041	0.00038	0.00034	0.0001	0.00014	0.00034	0.00016	0.00018	0.00012	0.00028	0.00013	0.00049	0.00036	0.00041	0.00023	0.00049	0.00049	0.00036	0.00038	0.00045	0.00011	0.00014	0.00041	0.00045	0.00041	0.00024	0.00017	0.00025
0.07647	0.00508	0.21072	0.00022	0.00071	0.15034	0.3944	0.107	0.01004	0.107	0.0013	0.0168	0.07647	0.0129	0.00202	0.0168	0.21072	0.00036	0.0013	0.05512	0.00791	0.107	0.107	0.04017	0.04017	0.0001	0.00036	0.15034	0.00041	0.00202	0.00016	0.0168	0.00023	0.3944	0.05512	0.107	0.0063	0.107	0.3944	0.05512	0.15034	0.2918	0.00012	0.00028	0.107	0.07647	0.21072	0.00508	0.00113	0.00414
0.75049	0.0129	0.94775	0.0003	0.00113	0.90608	0.94775	0.84136	0.02965	0.6373	0.00173	0.107	0.51353	0.15034	0.0063	0.107	0.94775	0.00041	0.00791	0.107	0.07647	0.6373	0.84136	0.51353	0.51353	0.0001	0.00049	0.51353	0.00089	0.01004	0.00018	0.107	0.00023	0.98616	0.6373	0.84136	0.02965	0.84136	0.94775	0.6373	0.75049	0.90608	0.00012	0.00032	0.84136	0.51353	0.6373	0.04017	0.00202	0.02965
0.05512	0.00414	0.15034	0.00018	0.00053	0.107	0.07647	0.07647	0.00341	0.07647	0.00089	0.02217	0.02965	0.01004	0.00173	0.0129	0.15034	0.00027	0.00202	0.0129	0.0063	0.04017	0.07647	0.02965	0.0168	0.0001	0.0003	0.05512	0.00038	0.00173	0.00017	0.00791	0.00018	0.15034	0.04017	0.07647	0.00341	0.07647	0.15034	0.07647	0.05512	0.107	0.00012	0.00027	0.07647	0.02965	0.07647	0.0063	0.00079	0.00508
0.6373	0.01004	0.90608	0.00028	0.0013	0.84136	0.75049	0.75049	0.04017	0.51353	0.00113	0.07647	0.3944	0.107	0.00508	0.07647	0.90608	0.00045	0.00414	0.07647	0.05512	0.51353	0.75049	0.3944	0.21072	0.0001	0.00053	0.3944	0.00079	0.00791	0.0002	0.15034	0.00024	0.90608	0.51353	0.75049	0.04017	0.75049	0.90608	0.51353	0.6373	0.84136	0.00012	0.00045	0.75049	0.6373	0.51353	0.02965	0.00173	0.02217
0.6373	0.0063	0.90608	0.00028	0.00079	0.84136	0.75049	0.75049	0.02217	0.51353	0.00113	0.07647	0.3944	0.107	0.00508	0.07647	0.90608	0.00038	0.00414	0.15034	0.05512	0.51353	0.75049	0.3944	0.21072	0.0001	0.00053	0.3944	0.00079	0.00791	0.00017	0.07647	0.00022	0.90608	0.75049	0.75049	0.04017	0.75049	0.90608	0.51353	0.6373	0.84136	0.00012	0.0003	0.75049	0.3944	0.51353	0.02965	0.001	0.02217
0.0063	0.00113	0.0129	0.00018	0.00038	0.0168	0.0129	0.00791	0.00173	0.00508	0.00089	0.00173	0.0063	0.00202	0.00053	0.00508	0.0129	0.00024	0.00071	0.00239	0.00202	0.00791	0.00791	0.00414	0.00414	0.0001	0.0002	0.0063	0.0003	0.00079	0.00014	0.00173	0.0002	0.02217	0.00508	0.0129	0.0013	0.00791	0.0129	0.00791	0.01004	0.0168	0.00011	0.0002	0.00791	0.0063	0.00791	0.00149	0.00079	0.00173
0.02965	0.00202	0.07647	0.00021	0.00038	0.05512	0.04017	0.04017	0.00508	0.02217	0.00089	0.00508	0.0168	0.0063	0.00508	0.00508	0.07647	0.00024	0.00089	0.00508	0.00414	0.02217	0.04017	0.0168	0.0168	0.0001	0.00079	0.0168	0.00034	0.0013	0.0002	0.02217	0.00019	0.07647	0.02217	0.04017	0.00341	0.04017	0.07647	0.04017	0.02965	0.05512	0.00012	0.00024	0.04017	0.02965	0.04017	0.0063	0.00079	0.00239
0.04017	0.0013	0.107	0.00018	0.00036	0.07647	0.05512	0.05512	0.00284	0.02965	0.00038	0.0063	0.02217	0.0129	0.00149	0.0063	0.107	0.00023	0.001	0.0063	0.00508	0.02965	0.05512	0.04017	0.0129	0.0001	0.00032	0.02217	0.00058	0.00149	0.00015	0.01004	0.00017	0.107	0.02965	0.05512	0.00284	0.05512	0.107	0.02965	0.04017	0.07647	0.00011	0.00023	0.05512	0.04017	0.02965	0.00508	0.00041	0.00414
0.00017	0.00021	0.00019	0.00011	0.00013	0.00018	0.0002	0.00018	0.0002	0.0002	0.00013	0.00018	0.00017	0.00015	0.00013	0.00019	0.00019	0.00012	0.00014	0.00019	0.00016	0.00022	0.0002	0.00016	0.00018	0.0001	0.00012	0.00023	0.00012	0.00013	0.00011	0.00016	0.00011	0.0002	0.00018	0.00018	0.00015	0.00019	0.0002	0.00019	0.00017	0.00018	0.0001	0.00012	0.00018	0.00017	0.00019	0.00014	0.00018	0.00015
0.00011	0.00011	0.00011	0.0001	0.00011	0.00011	0.00011	0.00011	0.00011	0.00011	0.00011	0.00011	0.00011	0.00011	0.0001	0.00011	0.00011	0.00011	0.00011	0.00011	0.00011	0.00011	0.00011	0.00011	0.00011	0.0001	0.0001	0.00011	0.0001	0.0001	0.0001	0.00011	0.0001	0.00011	0.00011	0.00011	0.00011	0.00011	0.00011	0.00011	0.00011	0.00011	0.0001	0.0001	0.00011	0.00011	0.00011	0.0001	0.00011	0.00011
0.0001	0.00011	0.00011	0.0001	0.0001	0.00011	0.00011	0.0001	0.00011	0.00011	0.0001	0.00011	0.0001	0.0001	0.0001	0.00011	0.0001	0.0001	0.0001	0.0001	0.0001	0.00011	0.00011	0.0001	0.0001	0.0001	0.0001	0.00011	0.0001	0.0001	0.0001	0.0001	0.0001	0.00011	0.0001	0.0001	0.0001	0.00011	0.00011	0.0001	0.0001	0.0001	0.0001	0.0001	0.0001	0.0001	0.00011	0.0001	0.00011	0.0001
0.02965	0.00149	0.07647	0.00016	0.00038	0.05512	0.04017	0.04017	0.00239	0.02217	0.00036	0.00508	0.0168	0.0168	0.001	0.00508	0.07647	0.00024	0.00089	0.00791	0.00414	0.02217	0.04017	0.0168	0.01004	0.0001	0.00024	0.02965	0.00034	0.0013	0.00018	0.00508	0.00016	0.07647	0.04017	0.04017	0.00341	0.04017	0.07647	0.02217	0.02965	0.05512	0.00011	0.00022	0.04017	0.02965	0.04017	0.01004	0.00045	0.00239
0.3944	0.05512	0.75049	0.00036	0.0013	0.6373	0.75049	0.51353	0.02217	0.51353	0.00113	0.15034	0.21072	0.05512	0.00341	0.2918	0.75049	0.00053	0.0063	0.07647	0.02965	0.75049	0.51353	0.21072	0.21072	0.0001	0.00053	0.3944	0.00079	0.00508	0.0002	0.07647	0.00022	0.90608	0.2918	0.51353	0.02217	0.51353	0.75049	0.2918	0.3944	0.6373	0.00012	0.00034	0.51353	0.3944	0.2918	0.0168	0.00508	0.02217
0.75049	0.02217	0.94775	0.00027	0.00149	0.90608	0.94775	0.84136	0.05512	0.84136	0.0013	0.107	0.51353	0.15034	0.0063	0.21072	0.94775	0.00049	0.00508	0.3944	0.15034	0.84136	0.84136	0.51353	0.2918	0.0001	0.00049	0.90608	0.00089	0.01004	0.00019	0.107	0.00025	0.94775	0.6373	0.84136	0.02965	0.84136	0.98616	0.6373	0.75049	0.90608	0.00012	0.00049	0.84136	0.51353	0.84136	0.04017	0.00113	0.02965
0.21072	0.00414	0.75049	0.00021	0.00064	0.3944	0.2918	0.2918	0.00791	0.15034	0.00071	0.02217	0.107	0.02965	0.00239	0.02217	0.51353	0.0003	0.00202	0.04017	0.0168	0.15034	0.2918	0.107	0.05512	0.0001	0.00038	0.107	0.00053	0.00341	0.00016	0.02217	0.0002	0.51353	0.15034	0.2918	0.0129	0.2918	0.51353	0.15034	0.21072	0.3944	0.00012	0.00027	0.2918	0.21072	0.15034	0.01004	0.00079	0.00791
0.02965	0.00113	0.07647	0.00017	0.00034	0.05512	0.04017	0.04017	0.00341	0.02217	0.00041	0.00508	0.0168	0.0063	0.001	0.00508	0.07647	0.00022	0.00089	0.00791	0.00414	0.02217	0.04017	0.0168	0.01004	0.0001	0.00027	0.0168	0.00034	0.0013	0.00014	0.00508	0.00016	0.07647	0.04017	0.04017	0.00341	0.04017	0.07647	0.02217	0.02965	0.05512	0.00011	0.00019	0.04017	0.0168	0.02217	0.00284	0.00038	0.00341
0.3944	0.01004	0.75049	0.00025	0.0013	0.6373	0.51353	0.51353	0.0129	0.2918	0.00089	0.15034	0.21072	0.107	0.00341	0.15034	0.75049	0.00034	0.00414	0.07647	0.02965	0.51353	0.51353	0.21072	0.107	0.0001	0.00053	0.3944	0.00064	0.00508	0.00023	0.07647	0.0002	0.75049	0.2918	0.51353	0.0129	0.51353	0.75049	0.2918	0.3944	0.6373	0.00012	0.00034	0.51353	0.3944	0.51353	0.05512	0.0013	0.0129
0.2918	0.04017	0.6373	0.00027	0.00071	0.51353	0.6373	0.3944	0.02965	0.21072	0.00173	0.05512	0.15034	0.04017	0.00284	0.05512	0.6373	0.00041	0.00508	0.02965	0.02217	0.3944	0.3944	0.15034	0.15034	0.0001	0.00041	0.15034	0.00071	0.00414	0.00018	0.02965	0.00025	0.84136	0.21072	0.3944	0.0168	0.3944	0.6373	0.21072	0.2918	0.51353	0.00012	0.00032	0.3944	0.2918	0.21072	0.0129	0.00284	0.01004
0.90608	0.0129	0.98616	0.00027	0.00113	0.97245	0.94775	0.94775	0.05512	0.84136	0.0013	0.21072	0.75049	0.2918	0.01004	0.21072	0.98616	0.00041	0.00791	0.21072	0.15034	0.84136	0.94775	0.75049	0.51353	0.0001	0.00058	0.75049	0.00113	0.0168	0.00019	0.21072	0.00025	0.98616	0.84136	0.94775	0.05512	0.94775	0.98616	0.84136	0.90608	0.97245	0.00012	0.00036	0.94775	0.75049	0.84136	0.07647	0.00149	0.05512
0.90608	0.0129	0.98616	0.00027	0.00113	0.97245	0.94775	0.94775	0.05512	0.84136	0.0013	0.21072	0.75049	0.2918	0.01004	0.21072	0.98616	0.00041	0.00791	0.21072	0.15034	0.84136	0.94775	0.75049	0.51353	0.0001	0.00058	0.75049	0.00113	0.0168	0.00019	0.21072	0.00025	0.98616	0.84136	0.94775	0.05512	0.94775	0.98616	0.84136	0.90608	0.97245	0.00012	0.00036	0.94775	0.75049	0.84136	0.07647	0.00149	0.05512
0.90608	0.0129	0.98616	0.00027	0.00113	0.97245	0.94775	0.94775	0.05512	0.84136	0.0013	0.21072	0.75049	0.2918	0.01004	0.21072	0.98616	0.00041	0.00791	0.21072	0.15034	0.84136	0.94775	0.75049	0.51353	0.0001	0.00058	0.75049	0.00113	0.0168	0.00019	0.21072	0.00025	0.98616	0.84136	0.94775	0.05512	0.94775	0.98616	0.84136	0.90608	0.97245	0.00012	0.00036	0.94775	0.75049	0.84136	0.07647	0.00149	0.05512
0.15034	0.00239	0.3944	0.00019	0.00049	0.2918	0.21072	0.21072	0.0063	0.107	0.00053	0.0168	0.07647	0.02217	0.00202	0.0168	0.3944	0.00025	0.00173	0.0168	0.0129	0.107	0.21072	0.07647	0.04017	0.0001	0.00032	0.07647	0.00049	0.00284	0.00015	0.0168	0.00018	0.3944	0.107	0.21072	0.0063	0.21072	0.3944	0.107	0.15034	0.2918	0.00011	0.00023	0.21072	0.07647	0.107	0.00791	0.00058	0.0063
0.51353	0.00508	0.84136	0.00022	0.00071	0.75049	0.6373	0.6373	0.0168	0.3944	0.00079	0.05512	0.2918	0.07647	0.00414	0.05512	0.84136	0.00032	0.00341	0.05512	0.04017	0.3944	0.6373	0.2918	0.15034	0.0001	0.00041	0.2918	0.00071	0.0063	0.00017	0.05512	0.00021	0.84136	0.3944	0.6373	0.0168	0.6373	0.84136	0.3944	0.51353	0.75049	0.00012	0.00028	0.6373	0.2918	0.3944	0.02217	0.00089	0.0168
0.90608	0.0129	0.98616	0.00027	0.00113	0.97245	0.94775	0.94775	0.05512	0.84136	0.0013	0.21072	0.75049	0.2918	0.01004	0.21072	0.98616	0.00041	0.00791	0.21072	0.15034	0.84136	0.94775	0.75049	0.51353	0.0001	0.00058	0.75049	0.00113	0.0168	0.00019	0.21072	0.00025	0.98616	0.84136	0.94775	0.05512	0.94775	0.98616	0.84136	0.90608	0.97245	0.00012	0.00036	0.94775	0.75049	0.84136	0.07647	0.00149	0.05512
0.90608	0.0129	0.98616	0.00027	0.00113	0.97245	0.94775	0.94775	0.05512	0.84136	0.0013	0.21072	0.75049	0.2918	0.01004	0.21072	0.98616	0.00041	0.00791	0.21072	0.15034	0.84136	0.94775	0.75049	0.51353	0.0001	0.00058	0.75049	0.00113	0.0168	0.00019	0.21072	0.00025	0.98616	0.84136	0.94775	0.05512	0.94775	0.98616	0.84136	0.90608	0.97245	0.00012	0.00036	0.94775	0.75049	0.84136	0.07647	0.00149	0.05512
0.00202	0.00036	0.00341	0.00013	0.00019	0.00284	0.00239	0.00239	0.00053	0.00173	0.0002	0.00079	0.00149	0.00089	0.00034	0.00079	0.00341	0.00015	0.00032	0.00079	0.00071	0.00173	0.00239	0.00149	0.00113	0.0001	0.00016	0.00149	0.00019	0.00038	0.00012	0.00079	0.00013	0.00341	0.00173	0.00239	0.00053	0.00239	0.00341	0.00173	0.00202	0.00284	0.00011	0.00014	0.00239	0.00149	0.00173	0.00058	0.0002	0.00053
0.07647	0.00173	0.21072	0.00018	0.00041	0.15034	0.107	0.107	0.00414	0.05512	0.00045	0.01004	0.04017	0.0129	0.00149	0.01004	0.21072	0.00023	0.0013	0.01004	0.00791	0.05512	0.107	0.04017	0.02217	0.0001	0.00028	0.04017	0.00041	0.00202	0.00015	0.01004	0.00017	0.21072	0.05512	0.107	0.00414	0.107	0.21072	0.05512	0.07647	0.15034	0.00011	0.00021	0.107	0.04017	0.05512	0.00508	0.00049	0.00414
0.90608	0.0129	0.98616	0.00027	0.00113	0.97245	0.94775	0.94775	0.05512	0.84136	0.0013	0.21072	0.75049	0.2918	0.01004	0.21072	0.98616	0.00041	0.00791	0.21072	0.15034	0.84136	0.94775	0.75049	0.51353	0.0001	0.00058	0.75049	0.00113	0.0168	0.00019	0.21072	0.00025	0.98616	0.84136	0.94775	0.05512	0.94775	0.98616	0.84136	0.90608	0.97245	0.00012	0.00036	0.94775	0.75049	0.84136	0.07647	0.00149	0.05512
0.2918	0.00341	0.6373	0.0002	0.00058	0.51353	0.3944	0.3944	0.01004	0.21072	0.00064	0.02965	0.15034	0.04017	0.00284	0.02965	0.6373	0.00028	0.00239	0.02965	0.02217	0.21072	0.3944	0.15034	0.07647	0.0001	0.00036	0.15034	0.00058	0.00414	0.00016	0.02965	0.0002	0.6373	0.21072	0.3944	0.01004	0.3944	0.6373	0.21072	0.2918	0.51353	0.00012	0.00025	0.3944	0.15034	0.21072	0.0129	0.00071	0.01004
0.90608	0.0129	0.98616	0.00027	0.00113	0.97245	0.94775	0.94775	0.05512	0.84136	0.0013	0.21072	0.75049	0.2918	0.01004	0.21072	0.98616	0.00041	0.00791	0.21072	0.15034	0.84136	0.94775	0.75049	0.51353	0.0001	0.00058	0.75049	0.00113	0.0168	0.00019	0.21072	0.00025	0.98616	0.84136	0.94775	0.05512	0.94775	0.98616	0.84136	0.90608	0.97245	0.00012	0.00036	0.94775	0.75049	0.84136	0.07647	0.00149	0.05512
0.2918	0.00341	0.6373	0.0002	0.00058	0.51353	0.3944	0.3944	0.01004	0.21072	0.00064	0.02965	0.15034	0.04017	0.00284	0.02965	0.6373	0.00028	0.00239	0.02965	0.02217	0.21072	0.3944	0.15034	0.07647	0.0001	0.00036	0.15034	0.00058	0.00414	0.00016	0.02965	0.0002	0.6373	0.21072	0.3944	0.01004	0.3944	0.6373	0.21072	0.2918	0.51353	0.00012	0.00025	0.3944	0.15034	0.21072	0.0129	0.00071	0.01004
0.02965	0.00113	0.07647	0.00016	0.00034	0.05512	0.04017	0.04017	0.00239	0.02217	0.00036	0.00508	0.0168	0.0063	0.001	0.00508	0.07647	0.0002	0.00089	0.00508	0.00414	0.02217	0.04017	0.0168	0.01004	0.0001	0.00024	0.0168	0.00034	0.0013	0.00014	0.00508	0.00016	0.07647	0.02217	0.04017	0.00239	0.04017	0.07647	0.02217	0.02965	0.05512	0.00011	0.00019	0.04017	0.0168	0.02217	0.00284	0.00038	0.00239
0.15034	0.00239	0.3944	0.00019	0.00049	0.2918	0.21072	0.21072	0.0063	0.107	0.00053	0.0168	0.07647	0.02217	0.00202	0.0168	0.3944	0.00025	0.00173	0.0168	0.0129	0.107	0.21072	0.07647	0.04017	0.0001	0.00032	0.07647	0.00049	0.00284	0.00015	0.0168	0.00018	0.3944	0.107	0.21072	0.0063	0.21072	0.3944	0.107	0.15034	0.2918	0.00011	0.00023	0.21072	0.07647	0.107	0.00791	0.00058	0.0063
0.84136	0.01004	0.97245	0.00025	0.001	0.94775	0.90608	0.90608	0.04017	0.75049	0.00113	0.15034	0.6373	0.21072	0.00791	0.15034	0.97245	0.00038	0.0063	0.15034	0.107	0.75049	0.90608	0.6373	0.3944	0.0001	0.00053	0.6373	0.001	0.0129	0.00018	0.15034	0.00024	0.97245	0.75049	0.90608	0.04017	0.90608	0.97245	0.75049	0.84136	0.94775	0.00012	0.00034	0.90608	0.6373	0.75049	0.05512	0.0013	0.04017
0.84136	0.01004	0.97245	0.00025	0.001	0.94775	0.90608	0.90608	0.04017	0.75049	0.00113	0.15034	0.6373	0.21072	0.00791	0.15034	0.97245	0.00038	0.0063	0.15034	0.107	0.75049	0.90608	0.6373	0.3944	0.0001	0.00053	0.6373	0.001	0.0129	0.00018	0.15034	0.00024	0.97245	0.75049	0.90608	0.04017	0.90608	0.97245	0.75049	0.84136	0.94775	0.00012	0.00034	0.90608	0.6373	0.75049	0.05512	0.0013	0.04017
0.90608	0.0129	0.98616	0.00027	0.00113	0.97245	0.94775	0.94775	0.05512	0.84136	0.0013	0.21072	0.75049	0.2918	0.01004	0.21072	0.98616	0.00041	0.00791	0.21072	0.15034	0.84136	0.94775	0.75049	0.51353	0.0001	0.00058	0.75049	0.00113	0.0168	0.00019	0.21072	0.00025	0.98616	0.84136	0.94775	0.05512	0.94775	0.98616	0.84136	0.90608	0.97245	0.00012	0.00036	0.94775	0.75049	0.84136	0.07647	0.00149	0.05512
0.90608	0.0129	0.98616	0.00027	0.00113	0.97245	0.94775	0.94775	0.05512	0.84136	0.0013	0.21072	0.75049	0.2918	0.01004	0.21072	0.98616	0.00041	0.00791	0.21072	0.15034	0.84136	0.94775	0.75049	0.51353	0.0001	0.00058	0.75049	0.00113	0.0168	0.00019	0.21072	0.00025	0.98616	0.84136	0.94775	0.05512	0.94775	0.98616	0.84136	0.90608	0.97245	0.00012	0.00036	0.94775	0.75049	0.84136	0.07647	0.00149	0.05512
0.90608	0.0129	0.98616	0.00027	0.00113	0.97245	0.94775	0.94775	0.05512	0.84136	0.0013	0.21072	0.75049	0.2918	0.01004	0.21072	0.98616	0.00041	0.00791	0.21072	0.15034	0.84136	0.94775	0.75049	0.51353	0.0001	0.00058	0.75049	0.00113	0.0168	0.00019	0.21072	0.00025	0.98616	0.84136	0.94775	0.05512	0.94775	0.98616	0.84136	0.90608	0.97245	0.00012	0.00036	0.94775	0.75049	0.84136	0.07647	0.00149	0.05512
0.21072	0.00284	0.51353	0.0002	0.00053	0.3944	0.2918	0.2918	0.00791	0.15034	0.00058	0.02217	0.107	0.02965	0.00239	0.02217	0.51353	0.00027	0.00202	0.02217	0.0168	0.15034	0.2918	0.107	0.05512	0.0001	0.00034	0.107	0.00053	0.00341	0.00015	0.02217	0.00019	0.51353	0.15034	0.2918	0.00791	0.2918	0.51353	0.15034	0.21072	0.3944	0.00012	0.00024	0.2918	0.107	0.15034	0.01004	0.00064	0.00791
0.90608	0.0129	0.98616	0.00027	0.00113	0.97245	0.94775	0.94775	0.05512	0.84136	0.0013	0.21072	0.75049	0.2918	0.01004	0.21072	0.98616	0.00041	0.00791	0.21072	0.15034	0.84136	0.94775	0.75049	0.51353	0.0001	0.00058	0.75049	0.00113	0.0168	0.00019	0.21072	0.00025	0.98616	0.84136	0.94775	0.05512	0.94775	0.98616	0.84136	0.90608	0.97245	0.00012	0.00036	0.94775	0.75049	0.84136	0.07647	0.00149	0.05512
0.75049	0.00791	0.94775	0.00024	0.00089	0.90608	0.84136	0.84136	0.02965	0.6373	0.001	0.107	0.51353	0.15034	0.0063	0.107	0.94775	0.00036	0.00508	0.107	0.07647	0.6373	0.84136	0.51353	0.2918	0.0001	0.00049	0.51353	0.00089	0.01004	0.00018	0.107	0.00023	0.94775	0.6373	0.84136	0.02965	0.84136	0.94775	0.6373	0.75049	0.90608	0.00012	0.00032	0.84136	0.51353	0.6373	0.04017	0.00113	0.02965
0.00036	0.00017	0.00045	0.00011	0.00013	0.00041	0.00038	0.00038	0.0002	0.00034	0.00013	0.00024	0.00032	0.00025	0.00017	0.00024	0.00045	0.00012	0.00016	0.00024	0.00023	0.00034	0.00038	0.00032	0.00028	0.0001	0.00012	0.00032	0.00013	0.00018	0.00011	0.00024	0.00011	0.00045	0.00034	0.00038	0.0002	0.00038	0.00045	0.00034	0.00036	0.00041	0.0001	0.00012	0.00038	0.00032	0.00034	0.00021	0.00014	0.0002
0.90608	0.0129	0.98616	0.00027	0.00113	0.97245	0.94775	0.94775	0.05512	0.84136	0.0013	0.21072	0.75049	0.2918	0.01004	0.21072	0.98616	0.00041	0.00791	0.21072	0.15034	0.84136	0.94775	0.75049	0.51353	0.0001	0.00058	0.75049	0.00113	0.0168	0.00019	0.21072	0.00025	0.98616	0.84136	0.94775	0.05512	0.94775	0.98616	0.84136	0.90608	0.97245	0.00012	0.00036	0.94775	0.75049	0.84136	0.07647	0.00149	0.05512
0.00015	0.00012	0.00017	0.0001	0.00011	0.00016	0.00016	0.00016	0.00013	0.00015	0.00011	0.00014	0.00015	0.00014	0.00012	0.00014	0.00017	0.00011	0.00012	0.00014	0.00013	0.00015	0.00016	0.00015	0.00014	0.0001	0.00011	0.00015	0.00011	0.00012	0.0001	0.00014	0.0001	0.00017	0.00015	0.00016	0.00013	0.00016	0.00017	0.00015	0.00015	0.00016	0.0001	0.0001	0.00016	0.00015	0.00015	0.00013	0.00011	0.00013
0.02217	0.001	0.05512	0.00016	0.00032	0.04017	0.02965	0.02965	0.00202	0.0168	0.00034	0.00414	0.0129	0.00508	0.00089	0.00414	0.05512	0.0002	0.00079	0.00414	0.00341	0.0168	0.02965	0.0129	0.00791	0.0001	0.00023	0.0129	0.00032	0.00113	0.00014	0.00414	0.00015	0.05512	0.0168	0.02965	0.00202	0.02965	0.05512	0.0168	0.02217	0.04017	0.00011	0.00018	0.02965	0.0129	0.0168	0.00239	0.00036	0.00202
0.90608	0.0129	0.98616	0.00027	0.00113	0.97245	0.94775	0.94775	0.05512	0.84136	0.0013	0.21072	0.75049	0.2918	0.01004	0.21072	0.98616	0.00041	0.00791	0.21072	0.15034	0.84136	0.94775	0.75049	0.51353	0.0001	0.00058	0.75049	0.00113	0.0168	0.00019	0.21072	0.00025	0.98616	0.84136	0.94775	0.05512	0.94775	0.98616	0.84136	0.90608	0.97245	0.00012	0.00036	0.94775	0.75049	0.84136	0.07647	0.00149	0.05512
0.21072	0.00284	0.51353	0.0002	0.00053	0.3944	0.2918	0.2918	0.00791	0.15034	0.00058	0.02217	0.107	0.02965	0.00239	0.02217	0.51353	0.00027	0.00202	0.02217	0.0168	0.15034	0.2918	0.107	0.05512	0.0001	0.00034	0.107	0.00053	0.00341	0.00015	0.02217	0.00019	0.51353	0.15034	0.2918	0.00791	0.2918	0.51353	0.15034	0.21072	0.3944	0.00012	0.00024	0.2918	0.107	0.15034	0.01004	0.00064	0.00791
0.107	0.00202	0.2918	0.00018	0.00045	0.21072	0.15034	0.15034	0.00508	0.07647	0.00049	0.0129	0.05512	0.0168	0.00173	0.0129	0.2918	0.00024	0.00149	0.0129	0.01004	0.07647	0.15034	0.05512	0.02965	0.0001	0.0003	0.05512	0.00045	0.00239	0.00015	0.0129	0.00018	0.2918	0.07647	0.15034	0.00508	0.15034	0.2918	0.07647	0.107	0.21072	0.00011	0.00022	0.15034	0.05512	0.07647	0.0063	0.00053	0.00508
0.2918	0.00341	0.6373	0.0002	0.00058	0.51353	0.3944	0.3944	0.01004	0.21072	0.00064	0.02965	0.15034	0.04017	0.00284	0.02965	0.6373	0.00028	0.00239	0.02965	0.02217	0.21072	0.3944	0.15034	0.07647	0.0001	0.00036	0.15034	0.00058	0.00414	0.00016	0.02965	0.0002	0.6373	0.21072	0.3944	0.01004	0.3944	0.6373	0.21072	0.2918	0.51353	0.00012	0.00025	0.3944	0.15034	0.21072	0.0129	0.00071	0.01004
0.90608	0.0129	0.98616	0.00027	0.00113	0.97245	0.94775	0.94775	0.05512	0.84136	0.0013	0.21072	0.75049	0.2918	0.01004	0.21072	0.98616	0.00041	0.00791	0.21072	0.15034	0.84136	0.94775	0.75049	0.51353	0.0001	0.00058	0.75049	0.00113	0.0168	0.00019	0.21072	0.00025	0.98616	0.84136	0.94775	0.05512	0.94775	0.98616	0.84136	0.90608	0.97245	0.00012	0.00036	0.94775	0.75049	0.84136	0.07647	0.00149	0.05512
0.75049	0.00791	0.94775	0.00024	0.00089	0.90608	0.84136	0.84136	0.02965	0.6373	0.001	0.107	0.51353	0.15034	0.0063	0.107	0.94775	0.00036	0.00508	0.107	0.07647	0.6373	0.84136	0.51353	0.2918	0.0001	0.00049	0.51353	0.00089	0.01004	0.00018	0.107	0.00023	0.94775	0.6373	0.84136	0.02965	0.84136	0.94775	0.6373	0.75049	0.90608	0.00012	0.00032	0.84136	0.51353	0.6373	0.04017	0.00113	0.02965
0.84136	0.01004	0.97245	0.00025	0.001	0.94775	0.90608	0.90608	0.04017	0.75049	0.00113	0.15034	0.6373	0.21072	0.00791	0.15034	0.97245	0.00038	0.0063	0.15034	0.107	0.75049	0.90608	0.6373	0.3944	0.0001	0.00053	0.6373	0.001	0.0129	0.00018	0.15034	0.00024	0.97245	0.75049	0.90608	0.04017	0.90608	0.97245	0.75049	0.84136	0.94775	0.00012	0.00034	0.90608	0.6373	0.75049	0.05512	0.0013	0.04017
0.75049	0.00791	0.94775	0.00024	0.00089	0.90608	0.84136	0.84136	0.02965	0.6373	0.001	0.107	0.51353	0.15034	0.0063	0.107	0.94775	0.00036	0.00508	0.107	0.07647	0.6373	0.84136	0.51353	0.2918	0.0001	0.00049	0.51353	0.00089	0.01004	0.00018	0.107	0.00023	0.94775	0.6373	0.84136	0.02965	0.84136	0.94775	0.6373	0.75049	0.90608	0.00012	0.00032	0.84136	0.51353	0.6373	0.04017	0.00113	0.02965
0.0001	0.0001	0.0001	0.0001	0.0001	0.0001	0.0001	0.0001	0.0001	0.0001	0.0001	0.0001	0.0001	0.0001	0.0001	0.0001	0.0001	0.0001	0.0001	0.0001	0.0001	0.0001	0.0001	0.0001	0.0001	0.0001	0.0001	0.0001	0.0001	0.0001	0.0001	0.0001	0.0001	0.0001	0.0001	0.0001	0.0001	0.0001	0.0001	0.0001	0.0001	0.0001	0.0001	0.0001	0.0001	0.0001	0.0001	0.0001	0.0001	0.0001
0.107	0.00202	0.2918	0.00018	0.00045	0.21072	0.15034	0.15034	0.00508	0.07647	0.00049	0.0129	0.05512	0.0168	0.00173	0.0129	0.2918	0.00024	0.00149	0.0129	0.01004	0.07647	0.15034	0.05512	0.02965	0.0001	0.0003	0.05512	0.00045	0.00239	0.00015	0.0129	0.00018	0.2918	0.07647	0.15034	0.00508	0.15034	0.2918	0.07647	0.107	0.21072	0.00011	0.00022	0.15034	0.05512	0.07647	0.0063	0.00053	0.00508
0.75049	0.00791	0.94775	0.00024	0.00089	0.90608	0.84136	0.84136	0.02965	0.6373	0.001	0.107	0.51353	0.15034	0.0063	0.107	0.94775	0.00036	0.00508	0.107	0.07647	0.6373	0.84136	0.51353	0.2918	0.0001	0.00049	0.51353	0.00089	0.01004	0.00018	0.107	0.00023	0.94775	0.6373	0.84136	0.02965	0.84136	0.94775	0.6373	0.75049	0.90608	0.00012	0.00032	0.84136	0.51353	0.6373	0.04017	0.00113	0.02965
0.90608	0.0129	0.98616	0.00027	0.00113	0.97245	0.94775	0.94775	0.05512	0.84136	0.0013	0.21072	0.75049	0.2918	0.01004	0.21072	0.98616	0.00041	0.00791	0.21072	0.15034	0.84136	0.94775	0.75049	0.51353	0.0001	0.00058	0.75049	0.00113	0.0168	0.00019	0.21072	0.00025	0.98616	0.84136	0.94775	0.05512	0.94775	0.98616	0.84136	0.90608	0.97245	0.00012	0.00036	0.94775	0.75049	0.84136	0.07647	0.00149	0.05512
[truncated: 207 more columns]

## Sheet: Score Table 2
microbe	microbe	similarity
1	1	1
1	2	0.932356
1	4	0.869288
1	5	0.869288
1	6	0.869288
1	7	0.869288
1	9	0.869288
1	10	0.571024
1	11	0.704546
1	12	0.755661
1	13	0.869288
1	14	0.869288
1	15	0.869288
1	16	0.810486
1	17	0.869288
1	18	0.810486
1	19	0.869288
1	20	0.571024
1	21	0.869288
1	23	0.869288
1	24	0.869288
1	25	0.810486
1	26	0.869288
1	27	0.869288
1	28	0.869288
1	30	0.704546
1	33	0.704546
1	34	0.571024
1	36	0.755661
1	37	0.612453
1	38	0.869288
1	39	0.755661
1	40	0.810486
1	41	0.704546
1	42	0.612453
1	43	0.869288
1	44	0.755661
1	45	0.869288
1	46	0.869288
1	47	0.869288
1	49	0.810486
1	50	0.869288
1	51	0.869288
1	52	0.612453
1	53	0.869288
1	54	0.869288
1	55	0.869288
1	56	0.869288
1	57	0.869288
1	60	0.810486
1	61	0.810486
1	62	0.869288
1	63	0.810486
1	64	0.869288
1	66	0.532398
1	67	0.704546
1	69	0.869288
1	70	0.869288
1	71	0.869288
1	72	0.869288
1	73	0.869288
1	74	0.869288
1	75	0.869288
1	77	0.704546
1	78	0.810486
1	79	0.810486
1	80	0.810486
1	81	0.869288
1	82	0.869288
1	83	0.755661
1	84	0.612453
1	85	0.869288
1	86	0.869288
1	87	0.869288
1	88	0.532398
1	90	0.869288
1	91	0.869288
1	92	0.656887
1	93	0.869288
1	94	0.612453
1	96	0.810486
1	97	0.704546
1	98	0.869288
1	99	0.869288
1	101	0.869288
1	102	0.869288
1	103	0.869288
1	105	0.755661
1	106	0.704546
1	107	0.869288
1	108	0.810486
1	110	0.869288
1	111	0.810486
1	112	0.869288
1	113	0.612453
1	115	0.532398
1	118	0.612453
1	119	0.755661
1	120	0.810486
1	122	0.869288
1	123	0.704546
1	124	0.810486
1	125	0.810486
1	126	0.869288
1	127	0.810486
1	129	0.755661
1	130	0.869288
1	131	0.704546
1	133	0.869288
1	134	0.755661
1	135	0.869288
1	137	0.810486
1	138	0.810486
1	139	0.755661
1	140	0.810486
1	143	0.869288
1	144	0.869288
1	145	0.869288
1	148	0.571024
1	149	0.810486
1	151	0.869288
1	152	0.869288
1	154	0.612453
1	155	0.755661
1	156	0.810486
1	159	0.810486
1	160	0.869288
1	161	0.869288
1	162	0.810486
1	163	0.810486
1	164	0.869288
1	165	0.810486
1	166	0.869288
1	168	0.612453
1	171	0.869288
1	173	0.704546
2	1	0.932356
2	2	1
2	4	0.810486
2	5	0.810486
2	6	0.810486
2	7	0.810486
2	9	0.810486
2	10	0.532398
2	11	0.656887
2	12	0.704546
2	13	0.810486
2	14	0.810486
2	15	0.810486
2	16	0.755661
2	17	0.810486
2	18	0.755661
2	19	0.810486
2	20	0.532398
2	21	0.810486
2	23	0.810486
2	24	0.810486
2	25	0.755661
2	26	0.810486
2	27	0.810486
2	28	0.810486
2	30	0.656887
2	33	0.656887
2	34	0.532398
2	36	0.704546
2	37	0.571024
2	38	0.810486
2	39	0.704546
2	40	0.755661
2	41	0.656887
2	42	0.571024
2	43	0.810486
2	44	0.704546
2	45	0.810486
2	46	0.810486
2	47	0.810486
2	49	0.755661
2	50	0.810486
2	51	0.810486
2	52	0.571024
2	53	0.810486
2	54	0.810486
2	55	0.810486
2	56	0.810486
2	57	0.810486
2	60	0.755661
2	61	0.755661
2	62	0.810486
2	63	0.755661
2	64	0.810486
2	67	0.656887
2	69	0.810486
2	70	0.810486
2	71	0.810486
2	72	0.810486
2	73	0.810486
2	74	0.810486
2	75	0.810486
2	77	0.656887
2	78	0.755661
2	79	0.869288
2	80	0.755661
2	81	0.810486
2	82	0.810486
2	83	0.704546
2	84	0.571024
2	85	0.810486
2	86	0.810486
2	87	0.810486
2	90	0.810486
2	91	0.810486
2	92	0.612453
2	93	0.810486
2	94	0.571024
2	96	0.755661
2	97	0.656887
2	98	0.810486
2	99	0.810486
2	101	0.810486
2	102	0.810486
2	103	0.932356
2	105	0.704546
2	106	0.656887
2	107	0.810486
2	108	0.755661
2	110	0.810486
2	111	0.755661
2	112	0.810486
2	113	0.571024
2	118	0.571024
2	119	0.704546
2	120	0.755661
2	122	0.810486
2	123	0.656887
2	124	0.755661
2	125	0.755661
2	126	0.810486
2	127	0.755661
2	129	0.704546
2	130	0.810486
2	131	0.656887
2	133	0.810486
2	134	0.704546
2	135	0.810486
2	137	0.755661
2	138	0.755661
2	139	0.704546
2	140	0.755661
2	143	0.810486
2	144	0.810486
2	145	0.810486
2	148	0.532398
2	149	0.755661
2	151	0.810486
2	152	0.810486
2	154	0.571024
2	155	0.704546
2	156	0.755661
2	159	0.755661
2	160	0.810486
2	161	0.810486
2	162	0.755661
2	163	0.755661
2	164	0.810486
2	165	0.755661
2	166	0.810486
2	168	0.571024
2	171	0.810486
2	173	0.656887
3	3	1
4	1	0.869288
4	2	0.810486
4	4	1
4	5	0.869288
4	6	0.869288
4	7	0.869288
4	9	0.869288
4	10	0.571024
4	11	0.704546
4	12	0.755661
4	13	0.869288
4	14	0.869288
4	15	0.869288
4	16	0.810486
4	17	0.869288
4	18	0.810486
4	19	0.869288
4	21	0.869288
4	23	0.869288
4	24	0.869288
4	25	0.810486
4	26	0.869288
4	27	0.869288
4	28	0.869288
4	30	0.704546
4	33	0.704546
4	34	0.571024
4	36	0.755661
4	37	0.612453
4	38	0.869288
4	39	0.755661
4	40	0.810486
4	41	0.704546
4	42	0.612453
4	43	0.869288
4	44	0.755661
4	45	0.869288
4	46	0.869288
4	47	0.869288
4	49	0.810486
4	50	0.869288
4	51	0.869288
4	52	0.612453
4	53	0.869288
4	54	0.869288
4	55	0.869288
4	56	0.869288
4	57	0.869288
4	60	0.810486
4	61	0.810486
4	62	0.869288
4	63	0.810486
4	64	0.869288
4	66	0.532398
4	67	0.704546
4	69	0.869288
4	70	0.869288
4	71	0.869288
4	72	0.869288
4	73	0.869288
4	74	0.869288
4	75	0.869288
4	77	0.704546
4	78	0.810486
4	79	0.810486
4	80	0.810486
4	81	0.869288
4	82	0.869288
4	83	0.755661
4	84	0.612453
4	85	0.869288
4	86	0.869288
4	87	0.869288
4	88	0.532398
4	90	0.869288
4	91	0.869288
4	92	0.656887
4	93	0.869288
4	94	0.612453
4	96	0.810486
4	97	0.704546
4	98	0.869288
4	99	0.869288
4	101	0.869288
4	102	0.869288
4	103	0.869288
4	105	0.755661
4	106	0.704546
4	107	0.869288
4	108	0.810486
4	110	0.869288
4	111	0.810486
4	112	0.869288
4	113	0.612453
4	115	0.532398
4	118	0.612453
4	119	0.755661
4	120	0.810486
4	122	0.869288
4	123	0.704546
4	124	0.810486
4	125	0.810486
4	126	0.869288
4	127	0.810486
4	129	0.755661
4	130	0.869288
4	131	0.704546
4	133	0.869288
4	134	0.755661
4	135	0.869288
4	137	0.810486
4	138	0.810486
4	139	0.755661
4	140	0.810486
4	143	0.869288
4	144	0.869288
4	145	0.869288
4	148	0.571024
4	149	0.810486
4	151	0.869288
4	152	0.869288
4	154	0.612453
4	155	0.755661
4	156	0.810486
4	159	0.810486
4	160	0.869288
4	161	0.869288
4	162	0.810486
4	163	0.810486
4	164	0.869288
4	165	0.810486
4	166	0.869288
4	168	0.612453
4	171	0.869288
4	173	0.704546
5	1	0.869288
5	2	0.810486
5	4	0.869288
5	5	1
5	6	0.869288
5	7	0.869288
5	9	0.869288
5	10	0.571024
5	11	0.704546
5	12	0.755661
5	13	0.869288
5	14	0.869288
5	15	0.869288
5	16	0.810486
5	17	0.869288
5	18	0.810486
5	19	0.869288
5	21	0.869288
5	23	0.869288
5	24	0.869288
5	25	0.810486
5	26	0.869288
5	27	0.869288
5	28	0.869288
5	30	0.704546
5	33	0.704546
5	34	0.571024
5	36	0.755661
5	37	0.612453
5	38	0.869288
5	39	0.755661
5	40	0.810486
5	41	0.704546
5	42	0.612453
5	43	0.869288
5	44	0.755661
5	45	0.869288
5	46	0.869288
5	47	0.869288
5	49	0.810486
5	50	0.869288
5	51	0.869288
5	52	0.612453
5	53	0.869288
5	54	0.869288
5	55	0.869288
5	56	0.869288
5	57	0.869288
5	60	0.810486
5	61	0.810486
5	62	0.869288
5	63	0.810486
5	64	0.869288
5	66	0.532398
5	67	0.704546
5	69	0.869288
5	70	0.869288
5	71	0.869288
5	72	0.869288
5	73	0.869288
5	74	0.869288
5	75	0.869288
5	77	0.704546
5	78	0.810486
5	79	0.810486
5	80	0.810486
5	81	0.869288
5	82	0.869288
5	83	0.755661
5	84	0.612453
5	85	0.869288
5	86	0.869288
5	87	0.869288
5	88	0.532398
5	90	0.869288
5	91	0.869288
5	92	0.656887
5	93	0.869288
5	94	0.612453
5	96	0.810486
5	97	0.704546
5	98	0.869288
5	99	0.869288
5	101	0.869288
5	102	0.869288
5	103	0.869288
5	105	0.755661
5	106	0.704546
5	107	0.869288
5	108	0.810486
5	110	0.869288
5	111	0.810486
5	112	1
5	113	0.612453
5	115	0.532398
5	118	0.612453
5	119	0.755661
5	120	0.810486
5	122	0.869288
5	123	0.704546
5	124	0.810486
5	125	0.810486
5	126	0.869288
5	127	0.810486
5	129	0.755661
5	130	0.869288
5	131	0.704546
5	133	0.869288
5	134	0.755661
5	135	0.869288
5	137	0.810486
5	138	0.810486
5	139	0.755661
5	140	0.810486
5	143	0.869288
5	144	0.869288
5	145	0.869288
5	148	0.571024
5	149	0.810486
5	151	0.869288
5	152	0.869288
5	154	0.612453
5	155	0.755661
5	156	0.810486
5	159	0.810486
5	160	0.869288
5	161	0.869288
5	162	0.810486
5	163	0.810486
5	164	0.869288
5	165	0.810486
5	166	0.869288
5	168	0.704546
5	171	0.869288
5	173	0.704546
6	1	0.869288
6	2	0.810486
6	4	0.869288
6	5	0.869288
6	6	1
6	7	0.869288
6	9	0.869288
6	10	0.571024
6	11	0.704546
6	12	0.755661
6	13	0.869288
6	14	0.869288
6	15	0.869288
6	16	0.810486
6	17	0.869288
6	18	0.932356
6	19	0.869288
6	21	0.869288
6	23	0.869288
6	24	0.869288
6	25	0.810486
6	26	0.869288
6	27	0.869288
6	28	0.869288
6	30	0.704546
6	33	0.704546
6	34	0.571024
6	36	0.755661
6	37	0.612453
6	38	0.869288
6	39	0.755661
6	40	0.810486
6	41	0.704546
6	42	0.612453
6	43	0.869288
6	44	0.755661
6	45	0.869288
6	46	0.869288
6	47	0.869288
6	49	0.810486
6	50	0.869288
6	51	0.869288
6	52	0.612453
6	53	0.869288
6	54	0.869288
6	55	0.869288
6	56	0.869288
6	57	0.869288
6	60	0.810486
6	61	0.810486
6	62	0.869288
6	63	0.810486
6	64	0.869288
6	66	0.532398
6	67	0.704546
6	69	0.869288
6	70	0.869288
6	71	0.869288
6	72	0.869288
6	73	0.869288
6	74	0.869288
6	75	0.869288
6	77	0.704546
6	78	0.932356
6	79	0.810486
6	80	0.810486
6	81	0.869288
6	82	0.869288
6	83	0.755661
6	84	0.612453
6	85	0.869288
6	86	0.869288
6	87	0.869288
6	88	0.532398
6	90	0.869288
6	91	0.869288
6	92	0.656887
6	93	0.869288
6	94	0.612453
6	96	0.810486
6	97	0.704546
6	98	0.869288
6	99	0.869288
6	101	0.869288
6	102	0.869288
6	103	0.869288
6	105	0.755661
6	106	0.704546
6	107	0.869288
6	108	0.810486
6	110	0.869288
6	111	0.932356
6	112	0.869288
6	113	0.612453
6	115	0.532398
6	118	0.612453
6	119	0.755661
6	120	0.810486
6	122	0.869288
6	123	0.704546
6	124	0.810486
6	125	0.932356
6	126	0.869288
6	127	0.810486
6	129	0.755661
6	130	0.869288
6	131	0.704546
6	133	0.869288
6	134	0.755661
6	135	0.869288
6	137	0.810486
6	138	0.810486
6	139	0.755661
6	140	0.810486
6	143	0.869288
6	144	0.869288
6	145	0.869288
6	148	0.571024
6	149	0.810486
6	151	0.869288
6	152	0.869288
6	154	0.612453
6	155	0.755661
6	156	0.810486
6	159	0.810486
6	160	0.869288
6	161	0.869288
6	162	0.810486
6	163	0.810486
6	164	0.869288
6	165	0.810486
6	166	0.869288
6	168	0.612453
6	171	0.869288
6	173	0.704546
7	1	0.869288
7	2	0.810486
7	4	0.869288
7	5	0.869288
7	6	0.869288
7	7	1
7	9	0.869288
7	10	0.571024
7	11	0.704546
7	12	0.755661
7	13	0.869288
7	14	0.869288
7	15	0.869288
7	16	0.810486
7	17	0.869288
7	18	0.810486
7	19	0.869288
7	21	0.869288
7	23	0.869288
7	24	0.869288
7	25	0.810486
7	26	0.869288
7	27	0.869288
7	28	0.869288
7	30	0.704546
7	33	0.704546
7	34	0.571024
7	36	0.755661
7	37	0.612453
7	38	0.869288
7	39	0.755661
7	40	0.810486
7	41	0.704546
7	42	0.612453
7	43	0.869288
7	44	0.755661
7	45	1
7	46	0.869288
7	47	0.869288
7	49	0.810486
7	50	0.869288
7	51	0.869288
7	52	0.612453
7	53	0.869288
7	54	0.869288
7	55	0.869288
7	56	0.869288
7	57	0.869288
7	60	0.810486
7	61	0.810486
7	62	0.869288
7	63	0.810486
7	64	0.869288
7	66	0.532398
7	67	0.704546
7	69	0.869288
7	70	0.869288
7	71	0.869288
7	72	0.869288
7	73	0.869288
7	74	0.869288
7	75	0.869288
7	77	0.704546
7	78	0.810486
7	79	0.810486
7	80	0.810486
7	81	0.869288
7	82	0.869288
7	83	0.755661
7	84	0.612453
7	85	0.869288
7	86	0.869288
7	87	0.869288
7	88	0.532398
7	90	0.869288
7	91	0.869288
7	92	0.656887
7	93	0.869288
7	94	0.612453
7	96	0.810486
7	97	0.704546
7	98	0.869288
7	99	0.869288
7	101	0.869288
7	102	0.869288
7	103	0.869288
7	105	0.755661
7	106	0.704546
7	107	0.869288
7	108	0.810486
7	110	0.869288
7	111	0.810486
7	112	0.869288
7	113	0.612453
7	115	0.532398
7	118	0.612453
7	119	0.755661
7	120	0.810486
7	122	0.869288
7	123	0.704546
7	124	0.810486
7	125	0.810486
7	126	0.869288
7	127	0.810486
7	129	0.755661
7	130	0.869288
7	131	0.704546
7	133	0.869288
7	134	0.755661
7	135	0.869288
7	137	0.810486
7	138	0.810486
7	139	0.755661
7	140	0.810486
7	143	0.869288
7	144	0.869288
7	145	0.869288
7	148	0.571024
7	149	0.810486
7	151	0.869288
7	152	0.869288
7	154	0.612453
7	155	0.755661
7	156	0.810486
7	159	0.810486
7	160	0.869288
7	161	0.869288
7	162	0.810486
7	163	0.810486
7	164	0.869288
7	165	0.810486
7	166	0.869288
7	168	0.612453
7	171	0.869288
7	173	0.704546
8	8	1
9	1	0.869288
9	2	0.810486
9	4	0.869288
9	5	0.869288
9	6	0.869288
9	7	0.869288
9	9	1
9	10	0.571024
9	11	0.704546
9	12	0.755661
9	13	0.869288
9	14	0.869288
9	15	1
9	16	0.810486
9	17	0.869288
9	18	0.810486
9	19	0.869288
9	21	0.869288
9	23	0.869288
9	24	0.869288
9	25	0.810486
9	26	0.869288
9	27	0.869288
9	28	0.869288
9	30	0.704546
9	33	0.704546
9	34	0.571024
9	36	0.755661
9	37	0.612453
9	38	0.869288
9	39	0.755661
9	40	0.810486
9	41	0.704546
9	42	0.612453
9	43	0.869288
9	44	0.755661
9	45	0.869288
9	46	0.869288
9	47	0.869288
9	49	0.810486
9	50	0.869288
9	51	0.869288
9	52	0.612453
9	53	0.869288
9	54	0.869288
9	55	0.869288
9	56	0.869288
9	57	0.869288
9	60	0.810486
9	61	0.810486
9	62	0.869288
9	63	0.810486
9	64	0.869288
9	66	0.532398
9	67	0.704546
9	69	0.869288
9	70	0.869288
9	71	0.869288
9	72	0.869288
9	73	0.869288
9	74	0.869288
9	75	0.869288
9	77	0.704546
9	78	0.810486
9	79	0.810486
9	80	0.810486
9	81	0.869288
9	82	0.869288
9	83	0.755661
9	84	0.612453
9	85	0.869288
9	86	0.869288
9	87	0.869288
9	88	0.532398
9	90	0.869288
9	91	0.869288
9	92	0.656887
9	93	0.869288
9	94	0.612453
9	96	0.810486
9	97	0.704546
9	98	0.869288
9	99	0.869288
9	101	0.869288
9	102	0.869288
9	103	0.869288
9	105	0.755661
9	106	0.704546
9	107	0.869288
9	108	0.810486
9	110	0.869288
9	111	0.810486
9	112	0.869288
9	113	0.612453
9	115	0.532398
9	118	0.612453
9	119	0.755661
9	120	0.810486
9	122	0.869288
9	123	0.704546
9	124	0.810486
9	125	0.810486
9	126	0.869288
9	127	0.810486
9	129	0.755661
9	130	0.869288
9	131	0.704546
9	133	0.869288
9	134	0.755661
9	135	0.869288
9	137	0.810486
9	138	0.810486
9	139	0.755661
9	140	0.810486
9	143	0.869288
9	144	0.869288
9	145	0.869288
9	148	0.571024
9	149	0.810486
9	151	0.869288
9	152	0.869288
9	154	0.612453
9	155	0.755661
9	156	0.810486
9	159	0.810486
9	160	0.869288
9	161	1
9	162	0.810486
9	163	0.810486
9	164	0.869288
9	165	0.810486
9	166	0.869288
9	168	0.612453
9	171	0.869288
9	173	0.704546
10	1	0.571024
10	2	0.532398
10	4	0.571024
10	5	0.571024
10	6	0.571024
10	7	0.571024
10	9	0.571024
10	10	1
10	13	0.571024
10	14	0.571024
10	15	0.571024
10	16	0.532398
10	17	0.571024
10	18	0.532398
10	19	0.571024
10	21	0.571024
10	23	0.571024
10	24	0.571024
10	25	0.532398
10	26	0.571024
10	27	0.571024
10	28	0.571024
10	38	0.571024
10	40	0.532398
10	43	0.571024
10	44	0.656887
10	45	0.571024
10	46	0.571024
10	47	0.571024
10	49	0.532398
10	50	0.571024
10	51	0.571024
10	53	0.571024
10	54	0.571024
10	55	0.571024
10	56	0.571024
10	57	0.571024
10	60	0.532398
10	61	0.704546
10	62	0.571024
10	63	0.704546
10	64	0.571024
10	69	0.571024
10	70	0.571024
10	71	0.571024
10	72	0.571024
10	73	0.571024
10	74	0.571024
10	75	0.571024
10	77	0.532398
10	78	0.532398
10	79	0.532398
10	80	0.532398
10	81	0.571024
10	82	0.571024
10	85	0.571024
10	86	0.571024
10	87	0.571024
10	90	0.571024
10	91	0.571024
10	93	0.571024
10	96	0.704546
10	98	0.571024
10	99	0.571024
10	101	0.571024
10	102	0.571024
10	103	0.571024
10	107	0.571024
10	108	0.532398
10	110	0.571024
10	111	0.532398
10	112	0.571024
10	120	0.532398
10	122	0.571024
10	124	0.704546
10	125	0.532398
10	126	0.571024
10	127	0.704546
10	130	0.571024
10	133	0.571024
10	135	0.571024
10	137	0.532398
10	138	0.532398
10	140	0.532398
10	143	0.571024
10	144	0.571024
10	145	0.571024
10	149	0.532398
10	151	0.571024
10	152	0.571024
10	156	0.532398
10	159	0.532398
10	160	0.571024
10	161	0.571024
10	162	0.532398
10	163	0.532398
10	164	0.571024
10	165	0.532398
10	166	0.571024
10	171	0.656887
11	1	0.704546
11	2	0.656887
11	4	0.704546
11	5	0.704546
11	6	0.704546
11	7	0.704546
11	9	0.704546
11	11	1
11	12	0.612453
11	13	0.704546
11	14	0.704546
11	15	0.704546
11	16	0.656887
11	17	0.704546
11	18	0.656887
11	19	0.704546
11	21	0.704546
11	23	0.704546
11	24	0.704546
11	25	0.656887
11	26	0.704546
11	27	0.704546
11	28	0.704546
11	30	0.571024
11	33	0.571024
11	36	0.612453
11	38	0.704546
11	39	0.612453
11	40	0.656887
11	41	0.571024
11	43	0.704546
11	44	0.612453
11	45	0.704546
11	46	0.704546
11	47	0.704546
11	49	0.656887
11	50	0.704546
11	51	0.704546
11	53	0.704546
11	54	0.704546
11	55	0.704546
11	56	0.704546
11	57	0.704546
11	60	0.656887
11	61	0.656887
11	62	0.704546
11	63	0.656887
11	64	0.704546
11	67	0.571024
11	69	0.704546
11	70	0.704546
11	71	0.704546
11	72	0.704546
11	73	0.704546
11	74	0.704546
11	75	0.704546
11	77	0.755661
11	78	0.656887
11	79	0.656887
11	80	0.656887
11	81	0.704546
11	82	0.704546
11	83	0.612453
11	85	0.704546
11	86	0.704546
11	87	0.704546
11	90	0.704546
11	91	0.704546
11	92	0.532398
11	93	0.704546
11	96	0.656887
11	97	0.571024
11	98	0.704546
11	99	0.704546
11	101	0.704546
11	102	0.704546
11	103	0.704546
11	105	0.612453
11	106	0.571024
11	107	0.704546
11	108	0.656887
11	110	0.704546
11	111	0.656887
11	112	0.704546
11	119	0.612453
11	120	0.656887
11	122	0.810486
11	123	0.571024
11	124	0.656887
11	125	0.656887
11	126	0.704546
11	127	0.656887
11	129	0.612453
11	130	0.704546
11	131	1
11	133	0.704546
11	134	0.612453
11	135	0.704546
11	137	0.656887
11	138	0.656887
11	139	0.612453
11	140	0.656887
11	143	0.704546
11	144	0.704546
11	145	0.704546
11	149	0.656887
11	151	0.704546
11	152	0.704546
11	155	0.612453
11	156	0.656887
11	159	0.656887
11	160	0.704546
11	161	0.704546
11	162	0.656887
11	163	0.656887
11	164	0.704546
11	165	0.656887
11	166	0.704546
11	171	0.704546
11	173	0.571024
12	1	0.755661
12	2	0.704546
12	4	0.755661
12	5	0.755661
12	6	0.755661
12	7	0.755661
12	9	0.755661
12	11	0.612453
12	12	1
12	13	0.755661
12	14	0.755661
12	15	0.755661
12	16	0.704546
12	17	0.755661
12	18	0.704546
12	19	0.755661
12	21	0.755661
12	23	0.755661
12	24	0.755661
12	25	0.704546
12	26	0.755661
12	27	0.755661
12	28	0.755661
12	30	0.612453
12	33	0.704546
12	36	0.656887
12	37	0.532398
12	38	0.755661
12	39	0.656887
12	40	0.704546
12	41	0.612453
12	42	0.532398
12	43	0.755661
12	44	0.656887
12	45	0.755661
12	46	0.755661
12	47	0.755661
12	49	0.704546
12	50	0.755661
12	51	0.755661
12	52	0.532398
12	53	0.755661
12	54	0.755661
12	55	0.755661
12	56	0.755661
12	57	0.755661
12	60	0.704546
12	61	0.704546
12	62	0.755661
12	63	0.704546
12	64	0.755661
12	67	0.612453
12	69	0.755661
12	70	0.755661
12	71	0.755661
12	72	0.869288
12	73	0.755661
12	74	0.755661
12	75	0.755661
12	77	0.612453
12	78	0.704546
12	79	0.704546
12	80	0.704546
12	81	0.755661
12	82	0.755661
12	83	0.656887
12	84	0.532398
12	85	0.755661
12	86	0.755661
12	87	0.755661
12	90	0.755661
12	91	0.755661
12	92	0.571024
12	93	0.755661
12	94	0.532398
12	96	0.704546
12	97	0.612453
12	98	0.755661
12	99	0.755661
12	101	0.755661
12	102	0.755661
12	103	0.755661
12	105	0.656887
12	106	0.612453
12	107	0.755661
12	108	0.704546
12	110	0.755661
12	111	0.704546
12	112	0.755661
12	113	0.532398
12	118	0.532398
12	119	0.656887
12	120	0.704546
12	122	0.755661
12	123	0.612453
12	124	0.704546
12	125	0.704546
12	126	0.755661
12	127	0.704546
12	129	0.656887
12	130	0.755661
12	131	0.612453
12	133	0.755661
12	134	0.656887
12	135	0.755661
12	137	0.704546
12	138	0.704546
12	139	0.656887
12	140	0.704546
12	143	0.755661
12	144	0.755661
12	145	0.755661
12	149	0.704546
12	151	0.755661
12	152	0.755661
12	154	0.532398
12	155	0.656887
12	156	0.704546
12	159	0.704546
12	160	0.755661
12	161	0.755661
12	162	0.704546
12	163	0.704546
12	164	0.755661
12	165	0.704546
12	166	0.755661
12	168	0.532398
12	171	0.755661
12	173	0.612453
13	1	0.869288
13	2	0.810486
13	4	0.869288
13	5	0.869288
13	6	0.869288
13	7	0.869288
13	9	0.869288
13	10	0.571024
13	11	0.704546
13	12	0.755661
13	13	1
13	14	0.869288
13	15	0.869288
13	16	0.810486
13	17	0.869288
13	18	0.810486
13	19	0.869288
13	21	0.869288
13	23	0.869288
13	24	0.869288
13	25	0.810486
13	26	0.869288
13	27	0.869288
13	28	0.869288
13	30	0.704546
13	33	0.704546
13	34	0.571024
13	36	0.755661
13	37	0.612453
13	38	0.869288
13	39	0.755661
13	40	0.810486
13	41	0.810486
13	42	0.612453
13	43	0.869288
13	44	0.755661
13	45	0.869288
13	46	0.869288
13	47	0.869288
13	49	0.810486
13	50	0.869288
13	51	0.869288
13	52	0.612453
13	53	0.869288
13	54	0.869288
13	55	0.869288
13	56	0.869288
13	57	0.869288
13	60	0.810486
13	61	0.810486
13	62	0.869288
13	63	0.810486
13	64	0.869288
13	66	0.612453
13	67	0.704546
13	69	0.869288
13	70	0.869288
13	71	0.869288
13	72	0.869288
13	73	0.869288
13	74	0.869288
13	75	0.869288
13	77	0.704546
13	78	0.810486
13	79	0.810486
13	80	0.810486
13	81	0.869288
13	82	0.869288
13	83	0.755661
13	84	0.612453
13	85	0.869288
13	86	0.869288
13	87	0.869288
13	88	0.532398
13	90	0.869288
13	91	0.869288
13	92	0.656887
13	93	0.869288
13	94	0.612453
13	96	0.810486
13	97	0.704546
13	98	0.869288
13	99	0.869288
13	101	0.869288
13	102	0.869288
13	103	0.869288
13	105	0.755661
13	106	0.704546
13	107	0.869288
13	108	0.810486
13	110	0.869288
13	111	0.810486
13	112	0.869288
13	113	0.612453
13	115	0.532398
13	118	0.612453
13	119	0.755661
13	120	0.810486
13	122	0.869288
13	123	0.704546
13	124	0.810486
13	125	0.810486
13	126	0.869288
13	127	0.810486
13	129	0.755661
13	130	0.869288
13	131	0.704546
13	133	0.869288
13	134	0.755661
13	135	0.869288
13	137	0.932356
13	138	0.932356
13	139	0.869288
13	140	0.932356
13	143	0.869288
13	144	0.869288
13	145	0.869288
13	148	0.571024
13	149	0.810486
13	151	0.869288
13	152	0.869288
13	154	0.612453
13	155	0.755661
13	156	0.810486
13	159	0.810486
13	160	0.869288
13	161	0.869288
13	162	0.810486
13	163	0.810486
13	164	0.869288
13	165	0.810486
13	166	0.869288
13	168	0.612453
13	171	0.869288
13	173	0.704546
14	1	0.869288
14	2	0.810486
14	4	0.869288
14	5	0.869288
14	6	0.869288
14	7	0.869288
14	9	0.869288
14	10	0.571024
14	11	0.704546
14	12	0.755661
14	13	0.869288
14	14	1
14	15	0.869288
14	16	0.810486
14	17	0.869288
14	18	0.810486
14	19	0.869288
14	21	0.869288
14	23	0.869288
14	24	0.869288
14	25	0.810486
14	26	0.869288
14	27	0.869288
14	28	0.869288
14	30	0.704546
14	33	0.704546
14	34	0.571024
14	36	0.755661
14	37	0.612453
14	38	0.869288
14	39	0.755661
14	40	0.810486
14	41	0.704546
14	42	0.612453
14	43	0.869288
14	44	0.755661
14	45	0.869288
14	46	0.869288
14	47	0.869288
14	49	0.810486
14	50	0.869288
14	51	0.869288
14	52	0.612453
14	53	0.869288
14	54	0.869288
14	55	0.869288
14	56	0.869288
14	57	0.869288
14	60	0.810486
14	61	0.810486
14	62	0.869288
14	63	0.810486
14	64	0.869288
14	66	0.532398
14	67	0.704546
14	69	0.869288
14	70	0.869288
14	71	0.869288
14	72	0.869288
14	73	0.869288
14	74	0.869288
14	75	0.869288
14	77	0.704546
14	78	0.810486
14	79	0.810486
14	80	0.810486
14	81	0.869288
14	82	0.869288
14	83	0.755661
14	84	0.612453
14	85	0.869288
14	86	0.869288
14	87	0.869288
14	88	0.532398
14	90	0.869288
14	91	0.869288
14	92	0.656887
14	93	0.869288
14	94	0.612453
14	96	0.810486
14	97	0.704546
14	98	0.869288
14	99	0.869288
14	101	0.869288
14	102	0.869288
14	103	0.869288
14	105	0.755661
14	106	0.704546
14	107	0.869288
14	108	0.810486
14	110	0.869288
14	111	0.810486
14	112	0.869288
14	113	0.612453
14	115	0.532398
14	118	0.612453
14	119	0.755661
14	120	0.810486
14	122	0.869288
14	123	0.704546
14	124	0.810486
14	125	0.810486
14	126	0.869288
14	127	0.810486
14	129	0.755661
14	130	0.869288
14	131	0.704546
14	133	0.869288
14	134	0.755661
14	135	0.869288
14	137	0.810486
14	138	0.810486
14	139	0.755661
14	140	0.810486
14	143	0.869288
14	144	0.869288
14	145	0.869288
14	148	0.571024
14	149	0.810486
14	151	0.869288
14	152	0.869288
14	154	0.612453
14	155	0.755661
14	156	0.810486
14	159	0.810486
14	160	0.869288
14	161	0.869288
14	162	0.810486
14	163	0.810486
14	164	0.869288
14	165	0.810486
14	166	0.869288
14	168	0.612453
14	171	0.869288
14	173	0.704546
15	1	0.869288
15	2	0.810486
15	4	0.869288
15	5	0.869288
15	6	0.869288
15	7	0.869288
15	9	1
15	10	0.571024
15	11	0.704546
15	12	0.755661
15	13	0.869288
15	14	0.869288
15	15	1
15	16	0.810486
15	17	0.869288
15	18	0.810486
15	19	0.869288
15	21	0.869288
15	23	0.869288
15	24	0.869288
15	25	0.810486
15	26	0.869288
15	27	0.869288
15	28	0.869288
15	30	0.704546
15	33	0.704546
15	34	0.571024
15	36	0.755661
15	37	0.612453
15	38	0.869288
15	39	0.755661
15	40	0.810486
15	41	0.704546
15	42	0.612453
15	43	0.869288
15	44	0.755661
15	45	0.869288
15	46	0.869288
15	47	0.869288
15	49	0.810486
15	50	0.869288
15	51	0.869288
15	52	0.612453
15	53	0.869288
15	54	0.869288
15	55	0.869288
15	56	0.869288
15	57	0.869288
15	60	0.810486
15	61	0.810486
15	62	0.869288
15	63	0.810486
15	64	0.869288
15	66	0.532398
15	67	0.704546
15	69	0.869288
15	70	0.869288
15	71	0.869288
15	72	0.869288
15	73	0.869288
15	74	0.869288
15	75	0.869288
15	77	0.704546
15	78	0.810486
15	79	0.810486
15	80	0.810486
15	81	0.869288
15	82	0.869288
15	83	0.755661
15	84	0.612453
15	85	0.869288
15	86	0.869288
15	87	0.869288
15	88	0.532398
15	90	0.869288
15	91	0.869288
15	92	0.656887
15	93	0.869288
15	94	0.612453
15	96	0.810486
15	97	0.704546
15	98	0.869288
15	99	0.869288
15	101	0.869288
15	102	0.869288
15	103	0.869288
15	105	0.755661
15	106	0.704546
15	107	0.869288
15	108	0.810486
15	110	0.869288
15	111	0.810486
15	112	0.869288
15	113	0.612453
15	115	0.532398
15	118	0.612453
15	119	0.755661
15	120	0.810486
15	122	0.869288
15	123	0.704546
15	124	0.810486
15	125	0.810486
15	126	0.869288
15	127	0.810486
15	129	0.755661
15	130	0.869288
15	131	0.704546
15	133	0.869288
15	134	0.755661
15	135	0.869288
15	137	0.810486
15	138	0.810486
15	139	0.755661
15	140	0.810486
15	143	0.869288
15	144	0.869288
15	145	0.869288
15	148	0.571024
15	149	0.810486
15	151	0.869288
15	152	0.869288
15	154	0.612453
15	155	0.755661
15	156	0.810486
15	159	0.810486
15	160	0.869288
15	161	1
15	162	0.810486
15	163	0.810486
15	164	0.869288
15	165	0.810486
15	166	0.869288
15	168	0.612453
15	171	0.869288
15	173	0.704546
16	1	0.810486
16	2	0.755661
16	4	0.810486
16	5	0.810486
16	6	0.810486
16	7	0.810486
16	9	0.810486
16	10	0.532398
16	11	0.656887
16	12	0.704546
16	13	0.810486
16	14	0.810486
16	15	0.810486
16	16	1
16	17	0.810486
16	18	0.755661
16	19	0.810486
16	21	0.810486
16	23	0.810486
16	24	0.810486
16	25	0.755661
16	26	0.810486
16	27	0.810486
16	28	0.810486
16	30	0.656887
16	33	0.656887
16	34	0.532398
16	36	0.704546
16	37	0.571024
16	38	0.810486
16	39	0.704546
16	40	0.755661
16	41	0.656887
16	42	0.571024
16	43	0.810486
16	44	0.704546
16	45	0.810486
16	46	0.810486
16	47	0.810486
16	49	0.755661
16	50	0.810486
16	51	0.810486
16	52	0.571024
16	53	0.810486
16	54	0.810486
16	55	0.810486
16	56	0.810486
16	57	0.810486
16	60	0.755661
16	61	0.755661
16	62	0.810486
16	63	0.755661
16	64	0.810486
16	67	0.656887
16	69	0.810486
16	70	0.810486
16	71	0.810486
16	72	0.810486
16	73	0.932356
16	74	0.810486
16	75	0.810486
16	77	0.656887
16	78	0.755661
16	79	0.755661
16	80	0.755661
16	81	0.810486
16	82	0.810486
16	83	0.704546
16	84	0.571024
16	85	0.810486
16	86	0.810486
16	87	0.810486
16	90	0.810486
16	91	0.810486
16	92	0.612453
16	93	0.810486
16	94	0.571024
16	96	0.755661
16	97	0.656887
16	98	0.810486
16	99	0.810486
16	101	0.810486
16	102	0.810486
16	103	0.810486
16	105	0.704546
16	106	0.656887
16	107	0.810486
16	108	0.755661
16	110	0.810486
16	111	0.755661
16	112	0.810486
16	113	0.571024
16	118	0.571024
16	119	0.704546
16	120	0.755661
16	122	0.810486
16	123	0.656887
16	124	0.755661
16	125	0.755661
16	126	0.810486
16	127	0.755661
16	129	0.704546
16	130	0.810486
16	131	0.656887
16	133	0.810486
16	134	0.704546
16	135	0.810486
16	137	0.755661
16	138	0.755661
16	139	0.704546
16	140	0.755661
16	143	0.810486
16	144	0.810486
16	145	0.810486
16	148	0.532398
16	149	0.755661
16	151	0.810486
16	152	0.810486
16	154	0.571024
16	155	0.704546
16	156	0.755661
16	159	0.755661
16	160	0.810486
16	161	0.810486
16	162	0.755661
16	163	0.755661
16	164	0.810486
16	165	0.755661
16	166	0.810486
16	168	0.571024
16	171	0.810486
16	173	0.656887
17	1	0.869288
17	2	0.810486
17	4	0.869288
17	5	0.869288
17	6	0.869288
17	7	0.869288
17	9	0.869288
17	10	0.571024
17	11	0.704546
17	12	0.755661
17	13	0.869288
17	14	0.869288
17	15	0.869288
17	16	0.810486
17	17	1
17	18	0.810486
17	19	0.869288
17	21	0.869288
17	23	0.869288
17	24	0.869288
17	25	0.810486
17	26	0.869288
17	27	0.869288
17	28	0.869288
17	30	0.704546
17	33	0.704546
17	34	0.571024
17	36	0.755661
17	37	0.612453
17	38	0.869288
17	39	0.755661
17	40	0.810486
17	41	0.704546
17	42	0.612453
17	43	0.869288
17	44	0.755661
17	45	0.869288
17	46	0.869288
17	47	0.869288
17	49	0.810486
17	50	0.869288
17	51	0.869288
17	52	0.612453
17	53	0.869288
17	54	0.869288
17	55	0.869288
17	56	0.869288
17	57	0.869288
17	60	0.810486
17	61	0.810486
17	62	0.869288
17	63	0.810486
17	64	0.869288
17	66	0.532398
17	67	0.704546
17	69	0.869288
17	70	0.869288
17	71	0.869288
17	72	0.869288
17	73	0.869288
17	74	0.869288
17	75	0.869288
17	77	0.704546
17	78	0.810486
17	79	0.810486
17	80	0.810486
17	81	0.869288
17	82	0.869288
17	83	0.755661
17	84	0.612453
17	85	0.869288
17	86	0.869288
17	87	0.869288
17	88	0.532398
17	90	0.869288
17	91	0.869288
17	92	0.656887
17	93	0.869288
17	94	0.612453
17	96	0.810486
17	97	0.704546
17	98	0.869288
17	99	0.869288
17	101	0.869288
17	102	0.869288
17	103	0.869288
17	105	0.755661
17	106	0.704546
17	107	0.869288
17	108	0.810486
17	110	0.869288
17	111	0.810486
17	112	0.869288
17	113	0.612453
17	115	0.532398
17	118	0.612453
17	119	0.755661
17	120	0.810486
17	122	0.869288
17	123	0.704546
17	124	0.810486
17	125	0.810486
17	126	0.869288
17	127	0.810486
17	129	0.755661
17	130	0.869288
17	131	0.704546
17	133	0.869288
17	134	0.755661
17	135	0.869288
17	137	0.810486
17	138	0.810486
17	139	0.755661
17	140	0.810486
17	143	0.869288
17	144	0.869288
17	145	0.869288
17	148	0.571024
17	149	0.810486
17	151	0.869288
17	152	0.869288
17	154	0.612453
17	155	0.755661
17	156	0.810486
17	159	0.810486
17	160	0.869288
17	161	0.869288
17	162	0.810486
17	163	0.810486
17	164	0.869288
17	165	0.810486
17	166	0.869288
17	168	0.612453
17	171	0.869288
17	173	0.704546
18	1	0.810486
18	2	0.755661
18	4	0.810486
18	5	0.810486
18	6	0.932356
18	7	0.810486
18	9	0.810486
18	10	0.532398
18	11	0.656887
18	12	0.704546
18	13	0.810486
18	14	0.810486
18	15	0.810486
18	16	0.755661
18	17	0.810486
18	18	1
18	19	0.810486
18	21	0.810486
18	23	0.810486
18	24	0.810486
18	25	0.755661
18	26	0.810486
18	27	0.810486
18	28	0.810486
18	30	0.656887
18	33	0.656887
18	34	0.532398
18	36	0.704546
18	37	0.571024
18	38	0.810486
18	39	0.704546
18	40	0.755661
[truncated: 15,436 more rows]

## Sheet: Score Table 3
	1	2	3	4	5	6	7	8	9	10	11	12	13	14	15	16	17	18	19	20	21	22	23	24	25	26	27	28	29	30	31	32	33	34	35	36	37	38	39	40	41	42	43	44	45	46	47	48	49
1	1	0.328986	0.328986	0.328986	0.328986	0.573573	0.328986	0.573573	0.328986	0.328986	0.188697	0.108232	0.188697	0.328986	0.188697	0.0356067	0.0356067	0.0356067	0.0356067	0.0356067	0.0356067	0.0356067	0.0356067	0.0356067	0.0356067	0.0356067	0.0356067	0.0356067	0.0356067	0.0356067	0.0356067	0.328986	0.328986	0.328986	0.328986	0.188697	0.0356067	0.328986	0.328986	0.328986	0.328986	0.188697	0.188697	0.108232	0.108232	0.108232	0.108232	0.328986	0.328986
2	0.328986	1	1	1	0.328986	0.188697	0.328986	0.188697	0.328986	0.328986	0.188697	0.108232	0.188697	0.328986	0.188697	0.108232	0.108232	0.108232	0.108232	0.108232	0.108232	0.108232	0.108232	0.108232	0.108232	0.108232	0.108232	0.108232	0.108232	0.108232	0.108232	0.328986	0.328986	0.328986	0.328986	0.573573	0.108232	0.328986	0.328986	0.328986	0.328986	0.573573	0.188697	0.108232	0.108232	0.108232	0.108232	0.328986	0.328986
3	0.328986	1	1	1	0.328986	0.188697	0.328986	0.188697	0.328986	0.328986	0.188697	0.108232	0.188697	0.328986	0.188697	0.108232	0.108232	0.108232	0.108232	0.108232	0.108232	0.108232	0.108232	0.108232	0.108232	0.108232	0.108232	0.108232	0.108232	0.108232	0.108232	0.328986	0.328986	0.328986	0.328986	0.573573	0.108232	0.328986	0.328986	0.328986	0.328986	0.573573	0.188697	0.108232	0.108232	0.108232	0.108232	0.328986	0.328986
4	0.328986	1	1	1	0.328986	0.188697	0.328986	0.188697	0.328986	0.328986	0.188697	0.108232	0.188697	0.328986	0.188697	0.108232	0.108232	0.108232	0.108232	0.108232	0.108232	0.108232	0.108232	0.108232	0.108232	0.108232	0.108232	0.108232	0.108232	0.108232	0.108232	0.328986	0.328986	0.328986	0.328986	0.573573	0.108232	0.328986	0.328986	0.328986	0.328986	0.573573	0.188697	0.108232	0.108232	0.108232	0.108232	0.328986	0.328986
5	0.328986	0.328986	0.328986	0.328986	1	0.188697	0.108232	0.188697	0.328986	0.328986	0.188697	0.328986	0.573573	1	0.573573	0.108232	0.108232	0.108232	0.108232	0.108232	0.108232	0.108232	0.108232	0.108232	0.108232	0.108232	0.108232	0.108232	0.108232	0.108232	0.108232	0.328986	0.328986	0.328986	0.328986	0.573573	0.108232	0.328986	0.328986	0.328986	0.328986	0.188697	0.573573	0.328986	0.328986	0.328986	0.328986	0.328986	0.328986
6	0.573573	0.188697	0.188697	0.188697	0.188697	1	0.573573	1	0.573573	0.573573	0.108232	0.0620787	0.108232	0.188697	0.108232	0.0620787	0.0620787	0.0620787	0.0620787	0.0620787	0.0620787	0.0620787	0.0620787	0.0620787	0.0620787	0.0620787	0.0620787	0.0620787	0.0620787	0.0620787	0.0620787	0.188697	0.188697	0.188697	0.188697	0.108232	0.0620787	0.188697	0.188697	0.188697	0.188697	0.108232	0.108232	0.0620787	0.0620787	0.0620787	0.0620787	0.188697	0.188697
7	0.328986	0.328986	0.328986	0.328986	0.108232	0.573573	1	0.573573	0.328986	0.328986	0.0620787	0.0356067	0.0620787	0.108232	0.0620787	0.108232	0.108232	0.108232	0.108232	0.108232	0.108232	0.108232	0.108232	0.108232	0.108232	0.108232	0.108232	0.108232	0.108232	0.108232	0.108232	0.108232	0.108232	0.108232	0.108232	0.188697	0.108232	0.108232	0.108232	0.108232	0.108232	0.188697	0.0620787	0.0356067	0.0356067	0.0356067	0.0356067	0.108232	0.108232
8	0.573573	0.188697	0.188697	0.188697	0.188697	1	0.573573	1	0.573573	0.573573	0.108232	0.0620787	0.108232	0.188697	0.108232	0.0620787	0.0620787	0.0620787	0.0620787	0.0620787	0.0620787	0.0620787	0.0620787	0.0620787	0.0620787	0.0620787	0.0620787	0.0620787	0.0620787	0.0620787	0.0620787	0.188697	0.188697	0.188697	0.188697	0.108232	0.0620787	0.188697	0.188697	0.188697	0.188697	0.108232	0.108232	0.0620787	0.0620787	0.0620787	0.0620787	0.188697	0.188697
9	0.328986	0.328986	0.328986	0.328986	0.328986	0.573573	0.328986	0.573573	1	1	0.188697	0.108232	0.188697	0.328986	0.188697	0.108232	0.108232	0.108232	0.108232	0.108232	0.108232	0.108232	0.108232	0.108232	0.108232	0.108232	0.108232	0.108232	0.108232	0.108232	0.108232	0.328986	0.328986	0.328986	0.328986	0.188697	0.108232	0.328986	0.328986	0.328986	0.328986	0.188697	0.188697	0.108232	0.108232	0.108232	0.108232	0.328986	0.328986
10	0.328986	0.328986	0.328986	0.328986	0.328986	0.573573	0.328986	0.573573	1	1	0.188697	0.108232	0.188697	0.328986	0.188697	0.108232	0.108232	0.108232	0.108232	0.108232	0.108232	0.108232	0.108232	0.108232	0.108232	0.108232	0.108232	0.108232	0.108232	0.108232	0.108232	0.328986	0.328986	0.328986	0.328986	0.188697	0.108232	0.328986	0.328986	0.328986	0.328986	0.188697	0.188697	0.108232	0.108232	0.108232	0.108232	0.328986	0.328986
11	0.188697	0.188697	0.188697	0.188697	0.188697	0.108232	0.0620787	0.108232	0.188697	0.188697	1	0.573573	0.328986	0.188697	0.328986	0.020423	0.020423	0.020423	0.020423	0.020423	0.020423	0.020423	0.020423	0.020423	0.020423	0.020423	0.020423	0.020423	0.020423	0.020423	0.020423	0.188697	0.188697	0.188697	0.188697	0.108232	0.020423	0.188697	0.188697	0.188697	0.188697	0.108232	0.328986	0.573573	0.573573	0.573573	0.573573	0.573573	0.188697
12	0.108232	0.108232	0.108232	0.108232	0.328986	0.0620787	0.0356067	0.0620787	0.108232	0.108232	0.573573	1	0.573573	0.328986	0.573573	0.0356067	0.0356067	0.0356067	0.0356067	0.0356067	0.0356067	0.0356067	0.0356067	0.0356067	0.0356067	0.0356067	0.0356067	0.0356067	0.0356067	0.0356067	0.0356067	0.108232	0.108232	0.108232	0.108232	0.188697	0.0356067	0.108232	0.108232	0.108232	0.108232	0.0620787	0.573573	1	1	1	1	0.328986	0.108232
13	0.188697	0.188697	0.188697	0.188697	0.573573	0.108232	0.0620787	0.108232	0.188697	0.188697	0.328986	0.573573	1	0.573573	0.328986	0.0620787	0.0620787	0.0620787	0.0620787	0.0620787	0.0620787	0.0620787	0.0620787	0.0620787	0.0620787	0.0620787	0.0620787	0.0620787	0.0620787	0.0620787	0.0620787	0.188697	0.188697	0.188697	0.188697	0.328986	0.0620787	0.188697	0.188697	0.188697	0.188697	0.108232	0.328986	0.573573	0.573573	0.573573	0.573573	0.188697	0.188697
14	0.328986	0.328986	0.328986	0.328986	1	0.188697	0.108232	0.188697	0.328986	0.328986	0.188697	0.328986	0.573573	1	0.573573	0.108232	0.108232	0.108232	0.108232	0.108232	0.108232	0.108232	0.108232	0.108232	0.108232	0.108232	0.108232	0.108232	0.108232	0.108232	0.108232	0.328986	0.328986	0.328986	0.328986	0.573573	0.108232	0.328986	0.328986	0.328986	0.328986	0.188697	0.573573	0.328986	0.328986	0.328986	0.328986	0.328986	0.328986
15	0.188697	0.188697	0.188697	0.188697	0.573573	0.108232	0.0620787	0.108232	0.188697	0.188697	0.328986	0.573573	0.328986	0.573573	1	0.0620787	0.0620787	0.0620787	0.0620787	0.0620787	0.0620787	0.0620787	0.0620787	0.0620787	0.0620787	0.0620787	0.0620787	0.0620787	0.0620787	0.0620787	0.0620787	0.188697	0.188697	0.188697	0.188697	0.328986	0.0620787	0.188697	0.188697	0.188697	0.188697	0.108232	1	0.573573	0.573573	0.573573	0.573573	0.573573	0.188697
16	0.0356067	0.108232	0.108232	0.108232	0.108232	0.0620787	0.108232	0.0620787	0.108232	0.108232	0.020423	0.0356067	0.0620787	0.108232	0.0620787	1	1	1	1	1	1	1	1	1	1	1	1	1	1	1	1	0.0356067	0.0356067	0.0356067	0.0356067	0.188697	1	0.0356067	0.0356067	0.0356067	0.0356067	0.0620787	0.0620787	0.0356067	0.0356067	0.0356067	0.0356067	0.0356067	0.0356067
17	0.0356067	0.108232	0.108232	0.108232	0.108232	0.0620787	0.108232	0.0620787	0.108232	0.108232	0.020423	0.0356067	0.0620787	0.108232	0.0620787	1	1	1	1	1	1	1	1	1	1	1	1	1	1	1	1	0.0356067	0.0356067	0.0356067	0.0356067	0.188697	1	0.0356067	0.0356067	0.0356067	0.0356067	0.0620787	0.0620787	0.0356067	0.0356067	0.0356067	0.0356067	0.0356067	0.0356067
18	0.0356067	0.108232	0.108232	0.108232	0.108232	0.0620787	0.108232	0.0620787	0.108232	0.108232	0.020423	0.0356067	0.0620787	0.108232	0.0620787	1	1	1	1	1	1	1	1	1	1	1	1	1	1	1	1	0.0356067	0.0356067	0.0356067	0.0356067	0.188697	1	0.0356067	0.0356067	0.0356067	0.0356067	0.0620787	0.0620787	0.0356067	0.0356067	0.0356067	0.0356067	0.0356067	0.0356067
19	0.0356067	0.108232	0.108232	0.108232	0.108232	0.0620787	0.108232	0.0620787	0.108232	0.108232	0.020423	0.0356067	0.0620787	0.108232	0.0620787	1	1	1	1	1	1	1	1	1	1	1	1	1	1	1	1	0.0356067	0.0356067	0.0356067	0.0356067	0.188697	1	0.0356067	0.0356067	0.0356067	0.0356067	0.0620787	0.0620787	0.0356067	0.0356067	0.0356067	0.0356067	0.0356067	0.0356067
20	0.0356067	0.108232	0.108232	0.108232	0.108232	0.0620787	0.108232	0.0620787	0.108232	0.108232	0.020423	0.0356067	0.0620787	0.108232	0.0620787	1	1	1	1	1	1	1	1	1	1	1	1	1	1	1	1	0.0356067	0.0356067	0.0356067	0.0356067	0.188697	1	0.0356067	0.0356067	0.0356067	0.0356067	0.0620787	0.0620787	0.0356067	0.0356067	0.0356067	0.0356067	0.0356067	0.0356067
21	0.0356067	0.108232	0.108232	0.108232	0.108232	0.0620787	0.108232	0.0620787	0.108232	0.108232	0.020423	0.0356067	0.0620787	0.108232	0.0620787	1	1	1	1	1	1	1	1	1	1	1	1	1	1	1	1	0.0356067	0.0356067	0.0356067	0.0356067	0.188697	1	0.0356067	0.0356067	0.0356067	0.0356067	0.0620787	0.0620787	0.0356067	0.0356067	0.0356067	0.0356067	0.0356067	0.0356067
22	0.0356067	0.108232	0.108232	0.108232	0.108232	0.0620787	0.108232	0.0620787	0.108232	0.108232	0.020423	0.0356067	0.0620787	0.108232	0.0620787	1	1	1	1	1	1	1	1	1	1	1	1	1	1	1	1	0.0356067	0.0356067	0.0356067	0.0356067	0.188697	1	0.0356067	0.0356067	0.0356067	0.0356067	0.0620787	0.0620787	0.0356067	0.0356067	0.0356067	0.0356067	0.0356067	0.0356067
23	0.0356067	0.108232	0.108232	0.108232	0.108232	0.0620787	0.108232	0.0620787	0.108232	0.108232	0.020423	0.0356067	0.0620787	0.108232	0.0620787	1	1	1	1	1	1	1	1	1	1	1	1	1	1	1	1	0.0356067	0.0356067	0.0356067	0.0356067	0.188697	1	0.0356067	0.0356067	0.0356067	0.0356067	0.0620787	0.0620787	0.0356067	0.0356067	0.0356067	0.0356067	0.0356067	0.0356067
24	0.0356067	0.108232	0.108232	0.108232	0.108232	0.0620787	0.108232	0.0620787	0.108232	0.108232	0.020423	0.0356067	0.0620787	0.108232	0.0620787	1	1	1	1	1	1	1	1	1	1	1	1	1	1	1	1	0.0356067	0.0356067	0.0356067	0.0356067	0.188697	1	0.0356067	0.0356067	0.0356067	0.0356067	0.0620787	0.0620787	0.0356067	0.0356067	0.0356067	0.0356067	0.0356067	0.0356067
25	0.0356067	0.108232	0.108232	0.108232	0.108232	0.0620787	0.108232	0.0620787	0.108232	0.108232	0.020423	0.0356067	0.0620787	0.108232	0.0620787	1	1	1	1	1	1	1	1	1	1	1	1	1	1	1	1	0.0356067	0.0356067	0.0356067	0.0356067	0.188697	1	0.0356067	0.0356067	0.0356067	0.0356067	0.0620787	0.0620787	0.0356067	0.0356067	0.0356067	0.0356067	0.0356067	0.0356067
26	0.0356067	0.108232	0.108232	0.108232	0.108232	0.0620787	0.108232	0.0620787	0.108232	0.108232	0.020423	0.0356067	0.0620787	0.108232	0.0620787	1	1	1	1	1	1	1	1	1	1	1	1	1	1	1	1	0.0356067	0.0356067	0.0356067	0.0356067	0.188697	1	0.0356067	0.0356067	0.0356067	0.0356067	0.0620787	0.0620787	0.0356067	0.0356067	0.0356067	0.0356067	0.0356067	0.0356067
27	0.0356067	0.108232	0.108232	0.108232	0.108232	0.0620787	0.108232	0.0620787	0.108232	0.108232	0.020423	0.0356067	0.0620787	0.108232	0.0620787	1	1	1	1	1	1	1	1	1	1	1	1	1	1	1	1	0.0356067	0.0356067	0.0356067	0.0356067	0.188697	1	0.0356067	0.0356067	0.0356067	0.0356067	0.0620787	0.0620787	0.0356067	0.0356067	0.0356067	0.0356067	0.0356067	0.0356067
28	0.0356067	0.108232	0.108232	0.108232	0.108232	0.0620787	0.108232	0.0620787	0.108232	0.108232	0.020423	0.0356067	0.0620787	0.108232	0.0620787	1	1	1	1	1	1	1	1	1	1	1	1	1	1	1	1	0.0356067	0.0356067	0.0356067	0.0356067	0.188697	1	0.0356067	0.0356067	0.0356067	0.0356067	0.0620787	0.0620787	0.0356067	0.0356067	0.0356067	0.0356067	0.0356067	0.0356067
29	0.0356067	0.108232	0.108232	0.108232	0.108232	0.0620787	0.108232	0.0620787	0.108232	0.108232	0.020423	0.0356067	0.0620787	0.108232	0.0620787	1	1	1	1	1	1	1	1	1	1	1	1	1	1	1	1	0.0356067	0.0356067	0.0356067	0.0356067	0.188697	1	0.0356067	0.0356067	0.0356067	0.0356067	0.0620787	0.0620787	0.0356067	0.0356067	0.0356067	0.0356067	0.0356067	0.0356067
30	0.0356067	0.108232	0.108232	0.108232	0.108232	0.0620787	0.108232	0.0620787	0.108232	0.108232	0.020423	0.0356067	0.0620787	0.108232	0.0620787	1	1	1	1	1	1	1	1	1	1	1	1	1	1	1	1	0.0356067	0.0356067	0.0356067	0.0356067	0.188697	1	0.0356067	0.0356067	0.0356067	0.0356067	0.0620787	0.0620787	0.0356067	0.0356067	0.0356067	0.0356067	0.0356067	0.0356067
31	0.0356067	0.108232	0.108232	0.108232	0.108232	0.0620787	0.108232	0.0620787	0.108232	0.108232	0.020423	0.0356067	0.0620787	0.108232	0.0620787	1	1	1	1	1	1	1	1	1	1	1	1	1	1	1	1	0.0356067	0.0356067	0.0356067	0.0356067	0.188697	1	0.0356067	0.0356067	0.0356067	0.0356067	0.0620787	0.0620787	0.0356067	0.0356067	0.0356067	0.0356067	0.0356067	0.0356067
32	0.328986	0.328986	0.328986	0.328986	0.328986	0.188697	0.108232	0.188697	0.328986	0.328986	0.188697	0.108232	0.188697	0.328986	0.188697	0.0356067	0.0356067	0.0356067	0.0356067	0.0356067	0.0356067	0.0356067	0.0356067	0.0356067	0.0356067	0.0356067	0.0356067	0.0356067	0.0356067	0.0356067	0.0356067	1	1	0.328986	0.328986	0.188697	0.0356067	1	1	1	1	0.188697	0.188697	0.108232	0.108232	0.108232	0.108232	0.328986	0.328986
33	0.328986	0.328986	0.328986	0.328986	0.328986	0.188697	0.108232	0.188697	0.328986	0.328986	0.188697	0.108232	0.188697	0.328986	0.188697	0.0356067	0.0356067	0.0356067	0.0356067	0.0356067	0.0356067	0.0356067	0.0356067	0.0356067	0.0356067	0.0356067	0.0356067	0.0356067	0.0356067	0.0356067	0.0356067	1	1	0.328986	0.328986	0.188697	0.0356067	1	1	1	1	0.188697	0.188697	0.108232	0.108232	0.108232	0.108232	0.328986	0.328986
34	0.328986	0.328986	0.328986	0.328986	0.328986	0.188697	0.108232	0.188697	0.328986	0.328986	0.188697	0.108232	0.188697	0.328986	0.188697	0.0356067	0.0356067	0.0356067	0.0356067	0.0356067	0.0356067	0.0356067	0.0356067	0.0356067	0.0356067	0.0356067	0.0356067	0.0356067	0.0356067	0.0356067	0.0356067	0.328986	0.328986	1	1	0.188697	0.0356067	0.328986	0.328986	0.328986	0.328986	0.188697	0.188697	0.108232	0.108232	0.108232	0.108232	0.328986	0.328986
35	0.328986	0.328986	0.328986	0.328986	0.328986	0.188697	0.108232	0.188697	0.328986	0.328986	0.188697	0.108232	0.188697	0.328986	0.188697	0.0356067	0.0356067	0.0356067	0.0356067	0.0356067	0.0356067	0.0356067	0.0356067	0.0356067	0.0356067	0.0356067	0.0356067	0.0356067	0.0356067	0.0356067	0.0356067	0.328986	0.328986	1	1	0.188697	0.0356067	0.328986	0.328986	0.328986	0.328986	0.188697	0.188697	0.108232	0.108232	0.108232	0.108232	0.328986	0.328986
36	0.188697	0.573573	0.573573	0.573573	0.573573	0.108232	0.188697	0.108232	0.188697	0.188697	0.108232	0.188697	0.328986	0.573573	0.328986	0.188697	0.188697	0.188697	0.188697	0.188697	0.188697	0.188697	0.188697	0.188697	0.188697	0.188697	0.188697	0.188697	0.188697	0.188697	0.188697	0.188697	0.188697	0.188697	0.188697	1	0.188697	0.188697	0.188697	0.188697	0.188697	0.328986	0.328986	0.188697	0.188697	0.188697	0.188697	0.188697	0.188697
37	0.0356067	0.108232	0.108232	0.108232	0.108232	0.0620787	0.108232	0.0620787	0.108232	0.108232	0.020423	0.0356067	0.0620787	0.108232	0.0620787	1	1	1	1	1	1	1	1	1	1	1	1	1	1	1	1	0.0356067	0.0356067	0.0356067	0.0356067	0.188697	1	0.0356067	0.0356067	0.0356067	0.0356067	0.0620787	0.0620787	0.0356067	0.0356067	0.0356067	0.0356067	0.0356067	0.0356067
38	0.328986	0.328986	0.328986	0.328986	0.328986	0.188697	0.108232	0.188697	0.328986	0.328986	0.188697	0.108232	0.188697	0.328986	0.188697	0.0356067	0.0356067	0.0356067	0.0356067	0.0356067	0.0356067	0.0356067	0.0356067	0.0356067	0.0356067	0.0356067	0.0356067	0.0356067	0.0356067	0.0356067	0.0356067	1	1	0.328986	0.328986	0.188697	0.0356067	1	1	1	1	0.188697	0.188697	0.108232	0.108232	0.108232	0.108232	0.328986	0.328986
39	0.328986	0.328986	0.328986	0.328986	0.328986	0.188697	0.108232	0.188697	0.328986	0.328986	0.188697	0.108232	0.188697	0.328986	0.188697	0.0356067	0.0356067	0.0356067	0.0356067	0.0356067	0.0356067	0.0356067	0.0356067	0.0356067	0.0356067	0.0356067	0.0356067	0.0356067	0.0356067	0.0356067	0.0356067	1	1	0.328986	0.328986	0.188697	0.0356067	1	1	1	1	0.188697	0.188697	0.108232	0.108232	0.108232	0.108232	0.328986	0.328986
40	0.328986	0.328986	0.328986	0.328986	0.328986	0.188697	0.108232	0.188697	0.328986	0.328986	0.188697	0.108232	0.188697	0.328986	0.188697	0.0356067	0.0356067	0.0356067	0.0356067	0.0356067	0.0356067	0.0356067	0.0356067	0.0356067	0.0356067	0.0356067	0.0356067	0.0356067	0.0356067	0.0356067	0.0356067	1	1	0.328986	0.328986	0.188697	0.0356067	1	1	1	1	0.188697	0.188697	0.108232	0.108232	0.108232	0.108232	0.328986	0.328986
41	0.328986	0.328986	0.328986	0.328986	0.328986	0.188697	0.108232	0.188697	0.328986	0.328986	0.188697	0.108232	0.188697	0.328986	0.188697	0.0356067	0.0356067	0.0356067	0.0356067	0.0356067	0.0356067	0.0356067	0.0356067	0.0356067	0.0356067	0.0356067	0.0356067	0.0356067	0.0356067	0.0356067	0.0356067	1	1	0.328986	0.328986	0.188697	0.0356067	1	1	1	1	0.188697	0.188697	0.108232	0.108232	0.108232	0.108232	0.328986	0.328986
42	0.188697	0.573573	0.573573	0.573573	0.188697	0.108232	0.188697	0.108232	0.188697	0.188697	0.108232	0.0620787	0.108232	0.188697	0.108232	0.0620787	0.0620787	0.0620787	0.0620787	0.0620787	0.0620787	0.0620787	0.0620787	0.0620787	0.0620787	0.0620787	0.0620787	0.0620787	0.0620787	0.0620787	0.0620787	0.188697	0.188697	0.188697	0.188697	0.328986	0.0620787	0.188697	0.188697	0.188697	0.188697	1	0.108232	0.0620787	0.0620787	0.0620787	0.0620787	0.188697	0.573573
43	0.188697	0.188697	0.188697	0.188697	0.573573	0.108232	0.0620787	0.108232	0.188697	0.188697	0.328986	0.573573	0.328986	0.573573	1	0.0620787	0.0620787	0.0620787	0.0620787	0.0620787	0.0620787	0.0620787	0.0620787	0.0620787	0.0620787	0.0620787	0.0620787	0.0620787	0.0620787	0.0620787	0.0620787	0.188697	0.188697	0.188697	0.188697	0.328986	0.0620787	0.188697	0.188697	0.188697	0.188697	0.108232	1	0.573573	0.573573	0.573573	0.573573	0.573573	0.188697
44	0.108232	0.108232	0.108232	0.108232	0.328986	0.0620787	0.0356067	0.0620787	0.108232	0.108232	0.573573	1	0.573573	0.328986	0.573573	0.0356067	0.0356067	0.0356067	0.0356067	0.0356067	0.0356067	0.0356067	0.0356067	0.0356067	0.0356067	0.0356067	0.0356067	0.0356067	0.0356067	0.0356067	0.0356067	0.108232	0.108232	0.108232	0.108232	0.188697	0.0356067	0.108232	0.108232	0.108232	0.108232	0.0620787	0.573573	1	1	1	1	0.328986	0.108232
45	0.108232	0.108232	0.108232	0.108232	0.328986	0.0620787	0.0356067	0.0620787	0.108232	0.108232	0.573573	1	0.573573	0.328986	0.573573	0.0356067	0.0356067	0.0356067	0.0356067	0.0356067	0.0356067	0.0356067	0.0356067	0.0356067	0.0356067	0.0356067	0.0356067	0.0356067	0.0356067	0.0356067	0.0356067	0.108232	0.108232	0.108232	0.108232	0.188697	0.0356067	0.108232	0.108232	0.108232	0.108232	0.0620787	0.573573	1	1	1	1	0.328986	0.108232
46	0.108232	0.108232	0.108232	0.108232	0.328986	0.0620787	0.0356067	0.0620787	0.108232	0.108232	0.573573	1	0.573573	0.328986	0.573573	0.0356067	0.0356067	0.0356067	0.0356067	0.0356067	0.0356067	0.0356067	0.0356067	0.0356067	0.0356067	0.0356067	0.0356067	0.0356067	0.0356067	0.0356067	0.0356067	0.108232	0.108232	0.108232	0.108232	0.188697	0.0356067	0.108232	0.108232	0.108232	0.108232	0.0620787	0.573573	1	1	1	1	0.328986	0.108232
47	0.108232	0.108232	0.108232	0.108232	0.328986	0.0620787	0.0356067	0.0620787	0.108232	0.108232	0.573573	1	0.573573	0.328986	0.573573	0.0356067	0.0356067	0.0356067	0.0356067	0.0356067	0.0356067	0.0356067	0.0356067	0.0356067	0.0356067	0.0356067	0.0356067	0.0356067	0.0356067	0.0356067	0.0356067	0.108232	0.108232	0.108232	0.108232	0.188697	0.0356067	0.108232	0.108232	0.108232	0.108232	0.0620787	0.573573	1	1	1	1	0.328986	0.108232
48	0.328986	0.328986	0.328986	0.328986	0.328986	0.188697	0.108232	0.188697	0.328986	0.328986	0.573573	0.328986	0.188697	0.328986	0.573573	0.0356067	0.0356067	0.0356067	0.0356067	0.0356067	0.0356067	0.0356067	0.0356067	0.0356067	0.0356067	0.0356067	0.0356067	0.0356067	0.0356067	0.0356067	0.0356067	0.328986	0.328986	0.328986	0.328986	0.188697	0.0356067	0.328986	0.328986	0.328986	0.328986	0.188697	0.573573	0.328986	0.328986	0.328986	0.328986	1	0.328986
49	0.328986	0.328986	0.328986	0.328986	0.328986	0.188697	0.108232	0.188697	0.328986	0.328986	0.188697	0.108232	0.188697	0.328986	0.188697	0.0356067	0.0356067	0.0356067	0.0356067	0.0356067	0.0356067	0.0356067	0.0356067	0.0356067	0.0356067	0.0356067	0.0356067	0.0356067	0.0356067	0.0356067	0.0356067	0.328986	0.328986	0.328986	0.328986	0.188697	0.0356067	0.328986	0.328986	0.328986	0.328986	0.573573	0.188697	0.108232	0.108232	0.108232	0.108232	0.328986	1
50	0.188697	0.573573	0.573573	0.573573	0.188697	0.108232	0.188697	0.108232	0.188697	0.188697	0.108232	0.0620787	0.108232	0.188697	0.108232	0.0620787	0.0620787	0.0620787	0.0620787	0.0620787	0.0620787	0.0620787	0.0620787	0.0620787	0.0620787	0.0620787	0.0620787	0.0620787	0.0620787	0.0620787	0.0620787	0.188697	0.188697	0.188697	0.188697	0.328986	0.0620787	0.188697	0.188697	0.188697	0.188697	1	0.108232	0.0620787	0.0620787	0.0620787	0.0620787	0.188697	0.573573
51	0.188697	0.573573	0.573573	0.573573	0.188697	0.108232	0.188697	0.108232	0.188697	0.188697	0.108232	0.0620787	0.108232	0.188697	0.108232	0.0620787	0.0620787	0.0620787	0.0620787	0.0620787	0.0620787	0.0620787	0.0620787	0.0620787	0.0620787	0.0620787	0.0620787	0.0620787	0.0620787	0.0620787	0.0620787	0.188697	0.188697	0.188697	0.188697	0.328986	0.0620787	0.188697	0.188697	0.188697	0.188697	1	0.108232	0.0620787	0.0620787	0.0620787	0.0620787	0.188697	0.573573
52	0.188697	0.573573	0.573573	0.573573	0.188697	0.108232	0.188697	0.108232	0.188697	0.188697	0.108232	0.0620787	0.108232	0.188697	0.108232	0.0620787	0.0620787	0.0620787	0.0620787	0.0620787	0.0620787	0.0620787	0.0620787	0.0620787	0.0620787	0.0620787	0.0620787	0.0620787	0.0620787	0.0620787	0.0620787	0.188697	0.188697	0.188697	0.188697	0.328986	0.0620787	0.188697	0.188697	0.188697	0.188697	1	0.108232	0.0620787	0.0620787	0.0620787	0.0620787	0.188697	0.573573
53	0.188697	0.573573	0.573573	0.573573	0.188697	0.108232	0.188697	0.108232	0.188697	0.188697	0.108232	0.0620787	0.108232	0.188697	0.108232	0.0620787	0.0620787	0.0620787	0.0620787	0.0620787	0.0620787	0.0620787	0.0620787	0.0620787	0.0620787	0.0620787	0.0620787	0.0620787	0.0620787	0.0620787	0.0620787	0.188697	0.188697	0.188697	0.188697	0.328986	0.0620787	0.188697	0.188697	0.188697	0.188697	1	0.108232	0.0620787	0.0620787	0.0620787	0.0620787	0.188697	0.573573
54	0.328986	0.328986	0.328986	0.328986	0.328986	0.188697	0.108232	0.188697	0.328986	0.328986	0.188697	0.108232	0.188697	0.328986	0.188697	0.0356067	0.0356067	0.0356067	0.0356067	0.0356067	0.0356067	0.0356067	0.0356067	0.0356067	0.0356067	0.0356067	0.0356067	0.0356067	0.0356067	0.0356067	0.0356067	0.328986	0.328986	0.328986	0.328986	0.188697	0.0356067	0.328986	0.328986	0.328986	0.328986	0.573573	0.188697	0.108232	0.108232	0.108232	0.108232	0.328986	1
55	0.188697	0.573573	0.573573	0.573573	0.188697	0.108232	0.188697	0.108232	0.188697	0.188697	0.108232	0.0620787	0.108232	0.188697	0.108232	0.0620787	0.0620787	0.0620787	0.0620787	0.0620787	0.0620787	0.0620787	0.0620787	0.0620787	0.0620787	0.0620787	0.0620787	0.0620787	0.0620787	0.0620787	0.0620787	0.188697	0.188697	0.188697	0.188697	0.328986	0.0620787	0.188697	0.188697	0.188697	0.188697	1	0.108232	0.0620787	0.0620787	0.0620787	0.0620787	0.188697	0.573573
56	0.188697	0.573573	0.573573	0.573573	0.188697	0.108232	0.188697	0.108232	0.188697	0.188697	0.108232	0.0620787	0.108232	0.188697	0.108232	0.0620787	0.0620787	0.0620787	0.0620787	0.0620787	0.0620787	0.0620787	0.0620787	0.0620787	0.0620787	0.0620787	0.0620787	0.0620787	0.0620787	0.0620787	0.0620787	0.188697	0.188697	0.188697	0.188697	0.328986	0.0620787	0.188697	0.188697	0.188697	0.188697	1	0.108232	0.0620787	0.0620787	0.0620787	0.0620787	0.188697	0.573573
57	0.328986	0.328986	0.328986	0.328986	0.328986	0.573573	0.328986	0.573573	1	1	0.188697	0.108232	0.188697	0.328986	0.188697	0.108232	0.108232	0.108232	0.108232	0.108232	0.108232	0.108232	0.108232	0.108232	0.108232	0.108232	0.108232	0.108232	0.108232	0.108232	0.108232	0.328986	0.328986	0.328986	0.328986	0.188697	0.108232	0.328986	0.328986	0.328986	0.328986	0.188697	0.188697	0.108232	0.108232	0.108232	0.108232	0.328986	0.328986
58	0.328986	0.328986	0.328986	0.328986	0.328986	0.573573	0.328986	0.573573	1	1	0.188697	0.108232	0.188697	0.328986	0.188697	0.108232	0.108232	0.108232	0.108232	0.108232	0.108232	0.108232	0.108232	0.108232	0.108232	0.108232	0.108232	0.108232	0.108232	0.108232	0.108232	0.328986	0.328986	0.328986	0.328986	0.188697	0.108232	0.328986	0.328986	0.328986	0.328986	0.188697	0.188697	0.108232	0.108232	0.108232	0.108232	0.328986	0.328986
59	0.328986	0.328986	0.328986	0.328986	0.328986	0.573573	0.328986	0.573573	1	1	0.188697	0.108232	0.188697	0.328986	0.188697	0.108232	0.108232	0.108232	0.108232	0.108232	0.108232	0.108232	0.108232	0.108232	0.108232	0.108232	0.108232	0.108232	0.108232	0.108232	0.108232	0.328986	0.328986	0.328986	0.328986	0.188697	0.108232	0.328986	0.328986	0.328986	0.328986	0.188697	0.188697	0.108232	0.108232	0.108232	0.108232	0.328986	0.328986
60	0.328986	0.328986	0.328986	0.328986	0.328986	0.573573	0.328986	0.573573	1	1	0.188697	0.108232	0.188697	0.328986	0.188697	0.108232	0.108232	0.108232	0.108232	0.108232	0.108232	0.108232	0.108232	0.108232	0.108232	0.108232	0.108232	0.108232	0.108232	0.108232	0.108232	0.328986	0.328986	0.328986	0.328986	0.188697	0.108232	0.328986	0.328986	0.328986	0.328986	0.188697	0.188697	0.108232	0.108232	0.108232	0.108232	0.328986	0.328986
61	0.328986	0.328986	0.328986	0.328986	0.328986	0.573573	0.328986	0.573573	1	1	0.188697	0.108232	0.188697	0.328986	0.188697	0.108232	0.108232	0.108232	0.108232	0.108232	0.108232	0.108232	0.108232	0.108232	0.108232	0.108232	0.108232	0.108232	0.108232	0.108232	0.108232	0.328986	0.328986	0.328986	0.328986	0.188697	0.108232	0.328986	0.328986	0.328986	0.328986	0.188697	0.188697	0.108232	0.108232	0.108232	0.108232	0.328986	0.328986
62	0.328986	0.328986	0.328986	0.328986	0.328986	0.573573	0.328986	0.573573	1	1	0.188697	0.108232	0.188697	0.328986	0.188697	0.108232	0.108232	0.108232	0.108232	0.108232	0.108232	0.108232	0.108232	0.108232	0.108232	0.108232	0.108232	0.108232	0.108232	0.108232	0.108232	0.328986	0.328986	0.328986	0.328986	0.188697	0.108232	0.328986	0.328986	0.328986	0.328986	0.188697	0.188697	0.108232	0.108232	0.108232	0.108232	0.328986	0.328986
63	0.328986	0.328986	0.328986	0.328986	0.328986	0.573573	0.328986	0.573573	1	1	0.188697	0.108232	0.188697	0.328986	0.188697	0.108232	0.108232	0.108232	0.108232	0.108232	0.108232	0.108232	0.108232	0.108232	0.108232	0.108232	0.108232	0.108232	0.108232	0.108232	0.108232	0.328986	0.328986	0.328986	0.328986	0.188697	0.108232	0.328986	0.328986	0.328986	0.328986	0.188697	0.188697	0.108232	0.108232	0.108232	0.108232	0.328986	0.328986
64	0.328986	0.328986	0.328986	0.328986	0.328986	0.573573	0.328986	0.573573	1	1	0.188697	0.108232	0.188697	0.328986	0.188697	0.108232	0.108232	0.108232	0.108232	0.108232	0.108232	0.108232	0.108232	0.108232	0.108232	0.108232	0.108232	0.108232	0.108232	0.108232	0.108232	0.328986	0.328986	0.328986	0.328986	0.188697	0.108232	0.328986	0.328986	0.328986	0.328986	0.188697	0.188697	0.108232	0.108232	0.108232	0.108232	0.328986	0.328986
65	0.328986	0.328986	0.328986	0.328986	0.328986	0.573573	0.328986	0.573573	1	1	0.188697	0.108232	0.188697	0.328986	0.188697	0.108232	0.108232	0.108232	0.108232	0.108232	0.108232	0.108232	0.108232	0.108232	0.108232	0.108232	0.108232	0.108232	0.108232	0.108232	0.108232	0.328986	0.328986	0.328986	0.328986	0.188697	0.108232	0.328986	0.328986	0.328986	0.328986	0.188697	0.188697	0.108232	0.108232	0.108232	0.108232	0.328986	0.328986
66	0.328986	0.328986	0.328986	0.328986	0.328986	0.573573	0.328986	0.573573	1	1	0.188697	0.108232	0.188697	0.328986	0.188697	0.108232	0.108232	0.108232	0.108232	0.108232	0.108232	0.108232	0.108232	0.108232	0.108232	0.108232	0.108232	0.108232	0.108232	0.108232	0.108232	0.328986	0.328986	0.328986	0.328986	0.188697	0.108232	0.328986	0.328986	0.328986	0.328986	0.188697	0.188697	0.108232	0.108232	0.108232	0.108232	0.328986	0.328986
67	0.328986	0.328986	0.328986	0.328986	0.328986	0.573573	0.328986	0.573573	1	1	0.188697	0.108232	0.188697	0.328986	0.188697	0.108232	0.108232	0.108232	0.108232	0.108232	0.108232	0.108232	0.108232	0.108232	0.108232	0.108232	0.108232	0.108232	0.108232	0.108232	0.108232	0.328986	0.328986	0.328986	0.328986	0.188697	0.108232	0.328986	0.328986	0.328986	0.328986	0.188697	0.188697	0.108232	0.108232	0.108232	0.108232	0.328986	0.328986
68	0.328986	0.328986	0.328986	0.328986	0.328986	0.573573	0.328986	0.573573	1	1	0.188697	0.108232	0.188697	0.328986	0.188697	0.108232	0.108232	0.108232	0.108232	0.108232	0.108232	0.108232	0.108232	0.108232	0.108232	0.108232	0.108232	0.108232	0.108232	0.108232	0.108232	0.328986	0.328986	0.328986	0.328986	0.188697	0.108232	0.328986	0.328986	0.328986	0.328986	0.188697	0.188697	0.108232	0.108232	0.108232	0.108232	0.328986	0.328986
69	0.328986	1	1	1	0.328986	0.188697	0.328986	0.188697	0.328986	0.328986	0.188697	0.108232	0.188697	0.328986	0.188697	0.108232	0.108232	0.108232	0.108232	0.108232	0.108232	0.108232	0.108232	0.108232	0.108232	0.108232	0.108232	0.108232	0.108232	0.108232	0.108232	0.328986	0.328986	0.328986	0.328986	0.573573	0.108232	0.328986	0.328986	0.328986	0.328986	0.573573	0.188697	0.108232	0.108232	0.108232	0.108232	0.328986	0.328986
70	0.188697	0.573573	0.573573	0.573573	0.188697	0.108232	0.188697	0.108232	0.188697	0.188697	0.108232	0.0620787	0.108232	0.188697	0.108232	0.0620787	0.0620787	0.0620787	0.0620787	0.0620787	0.0620787	0.0620787	0.0620787	0.0620787	0.0620787	0.0620787	0.0620787	0.0620787	0.0620787	0.0620787	0.0620787	0.188697	0.188697	0.188697	0.188697	0.328986	0.0620787	0.188697	0.188697	0.188697	0.188697	1	0.108232	0.0620787	0.0620787	0.0620787	0.0620787	0.188697	0.573573
71	0.328986	0.328986	0.328986	0.328986	0.328986	0.188697	0.108232	0.188697	0.328986	0.328986	0.188697	0.108232	0.188697	0.328986	0.188697	0.0356067	0.0356067	0.0356067	0.0356067	0.0356067	0.0356067	0.0356067	0.0356067	0.0356067	0.0356067	0.0356067	0.0356067	0.0356067	0.0356067	0.0356067	0.0356067	0.328986	0.328986	0.328986	0.328986	0.188697	0.0356067	0.328986	0.328986	0.328986	0.328986	0.573573	0.188697	0.108232	0.108232	0.108232	0.108232	0.328986	1
72	0.328986	0.328986	0.328986	0.328986	0.328986	0.188697	0.108232	0.188697	0.328986	0.328986	0.188697	0.108232	0.188697	0.328986	0.188697	0.0356067	0.0356067	0.0356067	0.0356067	0.0356067	0.0356067	0.0356067	0.0356067	0.0356067	0.0356067	0.0356067	0.0356067	0.0356067	0.0356067	0.0356067	0.0356067	1	1	0.328986	0.328986	0.188697	0.0356067	1	1	1	1	0.188697	0.188697	0.108232	0.108232	0.108232	0.108232	0.328986	0.328986
73	0.328986	0.328986	0.328986	0.328986	0.328986	0.188697	0.108232	0.188697	0.328986	0.328986	0.188697	0.108232	0.188697	0.328986	0.188697	0.0356067	0.0356067	0.0356067	0.0356067	0.0356067	0.0356067	0.0356067	0.0356067	0.0356067	0.0356067	0.0356067	0.0356067	0.0356067	0.0356067	0.0356067	0.0356067	1	1	0.328986	0.328986	0.188697	0.0356067	1	1	1	1	0.188697	0.188697	0.108232	0.108232	0.108232	0.108232	0.328986	0.328986
74	0.328986	0.328986	0.328986	0.328986	0.328986	0.188697	0.108232	0.188697	0.328986	0.328986	0.188697	0.108232	0.188697	0.328986	0.188697	0.0356067	0.0356067	0.0356067	0.0356067	0.0356067	0.0356067	0.0356067	0.0356067	0.0356067	0.0356067	0.0356067	0.0356067	0.0356067	0.0356067	0.0356067	0.0356067	1	1	0.328986	0.328986	0.188697	0.0356067	1	1	1	1	0.188697	0.188697	0.108232	0.108232	0.108232	0.108232	0.328986	0.328986
75	0.328986	0.328986	0.328986	0.328986	0.328986	0.188697	0.108232	0.188697	0.328986	0.328986	0.188697	0.108232	0.188697	0.328986	0.188697	0.0356067	0.0356067	0.0356067	0.0356067	0.0356067	0.0356067	0.0356067	0.0356067	0.0356067	0.0356067	0.0356067	0.0356067	0.0356067	0.0356067	0.0356067	0.0356067	1	1	0.328986	0.328986	0.188697	0.0356067	1	1	1	1	0.188697	0.188697	0.108232	0.108232	0.108232	0.108232	0.328986	0.328986
76	0.328986	0.328986	0.328986	0.328986	0.328986	0.188697	0.108232	0.188697	0.328986	0.328986	0.188697	0.108232	0.188697	0.328986	0.188697	0.0356067	0.0356067	0.0356067	0.0356067	0.0356067	0.0356067	0.0356067	0.0356067	0.0356067	0.0356067	0.0356067	0.0356067	0.0356067	0.0356067	0.0356067	0.0356067	1	1	0.328986	0.328986	0.188697	0.0356067	1	1	1	1	0.188697	0.188697	0.108232	0.108232	0.108232	0.108232	0.328986	0.328986
77	0.328986	0.328986	0.328986	0.328986	0.328986	0.188697	0.108232	0.188697	0.328986	0.328986	0.188697	0.108232	0.188697	0.328986	0.188697	0.0356067	0.0356067	0.0356067	0.0356067	0.0356067	0.0356067	0.0356067	0.0356067	0.0356067	0.0356067	0.0356067	0.0356067	0.0356067	0.0356067	0.0356067	0.0356067	1	1	0.328986	0.328986	0.188697	0.0356067	1	1	1	1	0.188697	0.188697	0.108232	0.108232	0.108232	0.108232	0.328986	0.328986
78	0.328986	0.328986	0.328986	0.328986	0.328986	0.573573	0.328986	0.573573	1	1	0.188697	0.108232	0.188697	0.328986	0.188697	0.108232	0.108232	0.108232	0.108232	0.108232	0.108232	0.108232	0.108232	0.108232	0.108232	0.108232	0.108232	0.108232	0.108232	0.108232	0.108232	0.328986	0.328986	0.328986	0.328986	0.188697	0.108232	0.328986	0.328986	0.328986	0.328986	0.188697	0.188697	0.108232	0.108232	0.108232	0.108232	0.328986	0.328986
79	0.328986	1	1	1	0.328986	0.188697	0.328986	0.188697	0.328986	0.328986	0.188697	0.108232	0.188697	0.328986	0.188697	0.108232	0.108232	0.108232	0.108232	0.108232	0.108232	0.108232	0.108232	0.108232	0.108232	0.108232	0.108232	0.108232	0.108232	0.108232	0.108232	0.328986	0.328986	0.328986	0.328986	0.573573	0.108232	0.328986	0.328986	0.328986	0.328986	0.573573	0.188697	0.108232	0.108232	0.108232	0.108232	0.328986	0.328986
80	0.328986	1	1	1	0.328986	0.188697	0.328986	0.188697	0.328986	0.328986	0.188697	0.108232	0.188697	0.328986	0.188697	0.108232	0.108232	0.108232	0.108232	0.108232	0.108232	0.108232	0.108232	0.108232	0.108232	0.108232	0.108232	0.108232	0.108232	0.108232	0.108232	0.328986	0.328986	0.328986	0.328986	0.573573	0.108232	0.328986	0.328986	0.328986	0.328986	0.573573	0.188697	0.108232	0.108232	0.108232	0.108232	0.328986	0.328986
81	0.328986	1	1	1	0.328986	0.188697	0.328986	0.188697	0.328986	0.328986	0.188697	0.108232	0.188697	0.328986	0.188697	0.108232	0.108232	0.108232	0.108232	0.108232	0.108232	0.108232	0.108232	0.108232	0.108232	0.108232	0.108232	0.108232	0.108232	0.108232	0.108232	0.328986	0.328986	0.328986	0.328986	0.573573	0.108232	0.328986	0.328986	0.328986	0.328986	0.573573	0.188697	0.108232	0.108232	0.108232	0.108232	0.328986	0.328986
82	0.328986	1	1	1	0.328986	0.188697	0.328986	0.188697	0.328986	0.328986	0.188697	0.108232	0.188697	0.328986	0.188697	0.108232	0.108232	0.108232	0.108232	0.108232	0.108232	0.108232	0.108232	0.108232	0.108232	0.108232	0.108232	0.108232	0.108232	0.108232	0.108232	0.328986	0.328986	0.328986	0.328986	0.573573	0.108232	0.328986	0.328986	0.328986	0.328986	0.573573	0.188697	0.108232	0.108232	0.108232	0.108232	0.328986	0.328986
83	0.328986	1	1	1	0.328986	0.188697	0.328986	0.188697	0.328986	0.328986	0.188697	0.108232	0.188697	0.328986	0.188697	0.108232	0.108232	0.108232	0.108232	0.108232	0.108232	0.108232	0.108232	0.108232	0.108232	0.108232	0.108232	0.108232	0.108232	0.108232	0.108232	0.328986	0.328986	0.328986	0.328986	0.573573	0.108232	0.328986	0.328986	0.328986	0.328986	0.573573	0.188697	0.108232	0.108232	0.108232	0.108232	0.328986	0.328986
84	0.328986	1	1	1	0.328986	0.188697	0.328986	0.188697	0.328986	0.328986	0.188697	0.108232	0.188697	0.328986	0.188697	0.108232	0.108232	0.108232	0.108232	0.108232	0.108232	0.108232	0.108232	0.108232	0.108232	0.108232	0.108232	0.108232	0.108232	0.108232	0.108232	0.328986	0.328986	0.328986	0.328986	0.573573	0.108232	0.328986	0.328986	0.328986	0.328986	0.573573	0.188697	0.108232	0.108232	0.108232	0.108232	0.328986	0.328986
85	0.328986	1	1	1	0.328986	0.188697	0.328986	0.188697	0.328986	0.328986	0.188697	0.108232	0.188697	0.328986	0.188697	0.108232	0.108232	0.108232	0.108232	0.108232	0.108232	0.108232	0.108232	0.108232	0.108232	0.108232	0.108232	0.108232	0.108232	0.108232	0.108232	0.328986	0.328986	0.328986	0.328986	0.573573	0.108232	0.328986	0.328986	0.328986	0.328986	0.573573	0.188697	0.108232	0.108232	0.108232	0.108232	0.328986	0.328986
86	0.328986	1	1	1	0.328986	0.188697	0.328986	0.188697	0.328986	0.328986	0.188697	0.108232	0.188697	0.328986	0.188697	0.108232	0.108232	0.108232	0.108232	0.108232	0.108232	0.108232	0.108232	0.108232	0.108232	0.108232	0.108232	0.108232	0.108232	0.108232	0.108232	0.328986	0.328986	0.328986	0.328986	0.573573	0.108232	0.328986	0.328986	0.328986	0.328986	0.573573	0.188697	0.108232	0.108232	0.108232	0.108232	0.328986	0.328986
87	0.328986	1	1	1	0.328986	0.188697	0.328986	0.188697	0.328986	0.328986	0.188697	0.108232	0.188697	0.328986	0.188697	0.108232	0.108232	0.108232	0.108232	0.108232	0.108232	0.108232	0.108232	0.108232	0.108232	0.108232	0.108232	0.108232	0.108232	0.108232	0.108232	0.328986	0.328986	0.328986	0.328986	0.573573	0.108232	0.328986	0.328986	0.328986	0.328986	0.573573	0.188697	0.108232	0.108232	0.108232	0.108232	0.328986	0.328986
88	0.328986	0.328986	0.328986	0.328986	0.328986	0.188697	0.108232	0.188697	0.328986	0.328986	0.188697	0.108232	0.188697	0.328986	0.188697	0.0356067	0.0356067	0.0356067	0.0356067	0.0356067	0.0356067	0.0356067	0.0356067	0.0356067	0.0356067	0.0356067	0.0356067	0.0356067	0.0356067	0.0356067	0.0356067	0.328986	0.328986	0.328986	0.328986	0.188697	0.0356067	0.328986	0.328986	0.328986	0.328986	0.188697	0.188697	0.108232	0.108232	0.108232	0.108232	0.328986	0.328986
89	0.188697	0.188697	0.188697	0.188697	0.188697	0.328986	0.188697	0.328986	0.573573	0.573573	0.108232	0.0620787	0.108232	0.188697	0.108232	0.0620787	0.0620787	0.0620787	0.0620787	0.0620787	0.0620787	0.0620787	0.0620787	0.0620787	0.0620787	0.0620787	0.0620787	0.0620787	0.0620787	0.0620787	0.0620787	0.188697	0.188697	0.188697	0.188697	0.108232	0.0620787	0.188697	0.188697	0.188697	0.188697	0.108232	0.108232	0.0620787	0.0620787	0.0620787	0.0620787	0.188697	0.188697
90	0.573573	0.188697	0.188697	0.188697	0.188697	0.328986	0.188697	0.328986	0.188697	0.188697	0.108232	0.0620787	0.108232	0.188697	0.108232	0.020423	0.020423	0.020423	0.020423	0.020423	0.020423	0.020423	0.020423	0.020423	0.020423	0.020423	0.020423	0.020423	0.020423	0.020423	0.020423	0.188697	0.188697	0.188697	0.188697	0.108232	0.020423	0.188697	0.188697	0.188697	0.188697	0.108232	0.108232	0.0620787	0.0620787	0.0620787	0.0620787	0.188697	0.188697
91	0.328986	0.328986	0.328986	0.328986	0.328986	0.188697	0.108232	0.188697	0.328986	0.328986	0.188697	0.108232	0.188697	0.328986	0.188697	0.0356067	0.0356067	0.0356067	0.0356067	0.0356067	0.0356067	0.0356067	0.0356067	0.0356067	0.0356067	0.0356067	0.0356067	0.0356067	0.0356067	0.0356067	0.0356067	0.328986	0.328986	1	1	0.188697	0.0356067	0.328986	0.328986	0.328986	0.328986	0.188697	0.188697	0.108232	0.108232	0.108232	0.108232	0.328986	0.328986
92	0.328986	0.328986	0.328986	0.328986	0.328986	0.188697	0.108232	0.188697	0.328986	0.328986	0.188697	0.108232	0.188697	0.328986	0.188697	0.0356067	0.0356067	0.0356067	0.0356067	0.0356067	0.0356067	0.0356067	0.0356067	0.0356067	0.0356067	0.0356067	0.0356067	0.0356067	0.0356067	0.0356067	0.0356067	1	1	0.328986	0.328986	0.188697	0.0356067	1	1	1	1	0.188697	0.188697	0.108232	0.108232	0.108232	0.108232	0.328986	0.328986
93	0.188697	0.573573	0.573573	0.573573	0.188697	0.108232	0.188697	0.108232	0.188697	0.188697	0.108232	0.0620787	0.108232	0.188697	0.108232	0.0620787	0.0620787	0.0620787	0.0620787	0.0620787	0.0620787	0.0620787	0.0620787	0.0620787	0.0620787	0.0620787	0.0620787	0.0620787	0.0620787	0.0620787	0.0620787	0.188697	0.188697	0.188697	0.188697	0.328986	0.0620787	0.188697	0.188697	0.188697	0.188697	1	0.108232	0.0620787	0.0620787	0.0620787	0.0620787	0.188697	0.573573
94	0.328986	0.328986	0.328986	0.328986	0.328986	0.188697	0.108232	0.188697	0.328986	0.328986	0.188697	0.108232	0.188697	0.328986	0.188697	0.0356067	0.0356067	0.0356067	0.0356067	0.0356067	0.0356067	0.0356067	0.0356067	0.0356067	0.0356067	0.0356067	0.0356067	0.0356067	0.0356067	0.0356067	0.0356067	0.328986	0.328986	0.328986	0.328986	0.188697	0.0356067	0.328986	0.328986	0.328986	0.328986	0.573573	0.188697	0.108232	0.108232	0.108232	0.108232	0.328986	1
95	0.188697	0.573573	0.573573	0.573573	0.188697	0.108232	0.188697	0.108232	0.188697	0.188697	0.108232	0.0620787	0.108232	0.188697	0.108232	0.0620787	0.0620787	0.0620787	0.0620787	0.0620787	0.0620787	0.0620787	0.0620787	0.0620787	0.0620787	0.0620787	0.0620787	0.0620787	0.0620787	0.0620787	0.0620787	0.188697	0.188697	0.188697	0.188697	0.328986	0.0620787	0.188697	0.188697	0.188697	0.188697	1	0.108232	0.0620787	0.0620787	0.0620787	0.0620787	0.188697	0.573573
96	0.188697	0.573573	0.573573	0.573573	0.188697	0.108232	0.188697	0.108232	0.188697	0.188697	0.108232	0.0620787	0.108232	0.188697	0.108232	0.0620787	0.0620787	0.0620787	0.0620787	0.0620787	0.0620787	0.0620787	0.0620787	0.0620787	0.0620787	0.0620787	0.0620787	0.0620787	0.0620787	0.0620787	0.0620787	0.188697	0.188697	0.188697	0.188697	0.328986	0.0620787	0.188697	0.188697	0.188697	0.188697	1	0.108232	0.0620787	0.0620787	0.0620787	0.0620787	0.188697	0.573573
97	0.328986	0.328986	0.328986	0.328986	0.328986	0.188697	0.108232	0.188697	0.328986	0.328986	0.188697	0.108232	0.188697	0.328986	0.188697	0.0356067	0.0356067	0.0356067	0.0356067	0.0356067	0.0356067	0.0356067	0.0356067	0.0356067	0.0356067	0.0356067	0.0356067	0.0356067	0.0356067	0.0356067	0.0356067	0.328986	0.328986	0.328986	0.328986	0.188697	0.0356067	0.328986	0.328986	0.328986	0.328986	0.188697	0.188697	0.108232	0.108232	0.108232	0.108232	0.328986	0.328986
98	0.328986	0.328986	0.328986	0.328986	0.328986	0.188697	0.108232	0.188697	0.328986	0.328986	0.188697	0.108232	0.188697	0.328986	0.188697	0.0356067	0.0356067	0.0356067	0.0356067	0.0356067	0.0356067	0.0356067	0.0356067	0.0356067	0.0356067	0.0356067	0.0356067	0.0356067	0.0356067	0.0356067	0.0356067	0.328986	0.328986	0.328986	0.328986	0.188697	0.0356067	0.328986	0.328986	0.328986	0.328986	0.188697	0.188697	0.108232	0.108232	0.108232	0.108232	0.328986	0.328986
99	0.328986	0.328986	0.328986	0.328986	0.328986	0.188697	0.108232	0.188697	0.328986	0.328986	0.188697	0.108232	0.188697	0.328986	0.188697	0.0356067	0.0356067	0.0356067	0.0356067	0.0356067	0.0356067	0.0356067	0.0356067	0.0356067	0.0356067	0.0356067	0.0356067	0.0356067	0.0356067	0.0356067	0.0356067	0.328986	0.328986	0.328986	0.328986	0.188697	0.0356067	0.328986	0.328986	0.328986	0.328986	0.188697	0.188697	0.108232	0.108232	0.108232	0.108232	0.328986	0.328986
100	0.328986	0.328986	0.328986	0.328986	0.328986	0.188697	0.108232	0.188697	0.328986	0.328986	0.188697	0.108232	0.188697	0.328986	0.188697	0.0356067	0.0356067	0.0356067	0.0356067	0.0356067	0.0356067	0.0356067	0.0356067	0.0356067	0.0356067	0.0356067	0.0356067	0.0356067	0.0356067	0.0356067	0.0356067	0.328986	0.328986	0.328986	0.328986	0.188697	0.0356067	0.328986	0.328986	0.328986	0.328986	0.188697	0.188697	0.108232	0.108232	0.108232	0.108232	0.328986	0.328986
101	0.328986	0.328986	0.328986	0.328986	0.328986	0.188697	0.108232	0.188697	0.328986	0.328986	0.188697	0.108232	0.188697	0.328986	0.188697	0.108232	0.108232	0.108232	0.108232	0.108232	0.108232	0.108232	0.108232	0.108232	0.108232	0.108232	0.108232	0.108232	0.108232	0.108232	0.108232	0.328986	0.328986	0.328986	0.328986	0.188697	0.108232	0.328986	0.328986	0.328986	0.328986	0.188697	0.188697	0.108232	0.108232	0.108232	0.108232	0.328986	0.328986
102	0.328986	0.328986	0.328986	0.328986	0.328986	0.188697	0.108232	0.188697	0.328986	0.328986	0.188697	0.108232	0.188697	0.328986	0.188697	0.108232	0.108232	0.108232	0.108232	0.108232	0.108232	0.108232	0.108232	0.108232	0.108232	0.108232	0.108232	0.108232	0.108232	0.108232	0.108232	0.328986	0.328986	0.328986	0.328986	0.188697	0.108232	0.328986	0.328986	0.328986	0.328986	0.188697	0.188697	0.108232	0.108232	0.108232	0.108232	0.328986	0.328986
103	0.328986	0.328986	0.328986	0.328986	0.328986	0.188697	0.108232	0.188697	0.328986	0.328986	0.188697	0.108232	0.188697	0.328986	0.188697	0.0356067	0.0356067	0.0356067	0.0356067	0.0356067	0.0356067	0.0356067	0.0356067	0.0356067	0.0356067	0.0356067	0.0356067	0.0356067	0.0356067	0.0356067	0.0356067	0.328986	0.328986	0.328986	0.328986	0.188697	0.0356067	0.328986	0.328986	0.328986	0.328986	0.188697	0.188697	0.108232	0.108232	0.108232	0.108232	0.328986	0.328986
104	0.328986	0.328986	0.328986	0.328986	0.328986	0.188697	0.108232	0.188697	0.328986	0.328986	0.188697	0.108232	0.188697	0.328986	0.188697	0.0356067	0.0356067	0.0356067	0.0356067	0.0356067	0.0356067	0.0356067	0.0356067	0.0356067	0.0356067	0.0356067	0.0356067	0.0356067	0.0356067	0.0356067	0.0356067	0.328986	0.328986	0.328986	0.328986	0.188697	0.0356067	0.328986	0.328986	0.328986	0.328986	0.188697	0.188697	0.108232	0.108232	0.108232	0.108232	0.328986	0.328986
105	0.328986	0.328986	0.328986	0.328986	0.328986	0.188697	0.108232	0.188697	0.328986	0.328986	0.188697	0.108232	0.188697	0.328986	0.188697	0.0356067	0.0356067	0.0356067	0.0356067	0.0356067	0.0356067	0.0356067	0.0356067	0.0356067	0.0356067	0.0356067	0.0356067	0.0356067	0.0356067	0.0356067	0.0356067	0.328986	0.328986	0.328986	0.328986	0.188697	0.0356067	0.328986	0.328986	0.328986	0.328986	0.188697	0.188697	0.108232	0.108232	0.108232	0.108232	0.328986	0.328986
106	0.328986	0.328986	0.328986	0.328986	0.328986	0.188697	0.108232	0.188697	0.328986	0.328986	0.188697	0.108232	0.188697	0.328986	0.188697	0.0356067	0.0356067	0.0356067	0.0356067	0.0356067	0.0356067	0.0356067	0.0356067	0.0356067	0.0356067	0.0356067	0.0356067	0.0356067	0.0356067	0.0356067	0.0356067	0.328986	0.328986	0.328986	0.328986	0.188697	0.0356067	0.328986	0.328986	0.328986	0.328986	0.188697	0.188697	0.108232	0.108232	0.108232	0.108232	0.328986	0.328986
107	0.328986	0.328986	0.328986	0.328986	0.328986	0.188697	0.108232	0.188697	0.328986	0.328986	0.188697	0.108232	0.188697	0.328986	0.188697	0.0356067	0.0356067	0.0356067	0.0356067	0.0356067	0.0356067	0.0356067	0.0356067	0.0356067	0.0356067	0.0356067	0.0356067	0.0356067	0.0356067	0.0356067	0.0356067	0.328986	0.328986	0.328986	0.328986	0.188697	0.0356067	0.328986	0.328986	0.328986	0.328986	0.188697	0.188697	0.108232	0.108232	0.108232	0.108232	0.328986	0.328986
108	0.328986	0.328986	0.328986	0.328986	0.328986	0.188697	0.108232	0.188697	0.328986	0.328986	0.188697	0.108232	0.188697	0.328986	0.188697	0.0356067	0.0356067	0.0356067	0.0356067	0.0356067	0.0356067	0.0356067	0.0356067	0.0356067	0.0356067	0.0356067	0.0356067	0.0356067	0.0356067	0.0356067	0.0356067	0.328986	0.328986	0.328986	0.328986	0.188697	0.0356067	0.328986	0.328986	0.328986	0.328986	0.188697	0.188697	0.108232	0.108232	0.108232	0.108232	0.328986	0.328986
109	0.328986	0.328986	0.328986	0.328986	0.328986	0.573573	0.328986	0.573573	1	1	0.188697	0.108232	0.188697	0.328986	0.188697	0.108232	0.108232	0.108232	0.108232	0.108232	0.108232	0.108232	0.108232	0.108232	0.108232	0.108232	0.108232	0.108232	0.108232	0.108232	0.108232	0.328986	0.328986	0.328986	0.328986	0.188697	0.108232	0.328986	0.328986	0.328986	0.328986	0.188697	0.188697	0.108232	0.108232	0.108232	0.108232	0.328986	0.328986
110	0.328986	0.328986	0.328986	0.328986	0.328986	0.188697	0.108232	0.188697	0.328986	0.328986	0.188697	0.108232	0.188697	0.328986	0.188697	0.108232	0.108232	0.108232	0.108232	0.108232	0.108232	0.108232	0.108232	0.108232	0.108232	0.108232	0.108232	0.108232	0.108232	0.108232	0.108232	0.328986	0.328986	0.328986	0.328986	0.188697	0.108232	0.328986	0.328986	0.328986	0.328986	0.188697	0.188697	0.108232	0.108232	0.108232	0.108232	0.328986	0.328986
111	0.328986	0.328986	0.328986	0.328986	0.328986	0.188697	0.108232	0.188697	0.328986	0.328986	0.188697	0.108232	0.188697	0.328986	0.188697	0.108232	0.108232	0.108232	0.108232	0.108232	0.108232	0.108232	0.108232	0.108232	0.108232	0.108232	0.108232	0.108232	0.108232	0.108232	0.108232	0.328986	0.328986	0.328986	0.328986	0.188697	0.108232	0.328986	0.328986	0.328986	0.328986	0.188697	0.188697	0.108232	0.108232	0.108232	0.108232	0.328986	0.328986
112	0.328986	0.328986	0.328986	0.328986	0.328986	0.188697	0.108232	0.188697	0.328986	0.328986	0.188697	0.108232	0.188697	0.328986	0.188697	0.0356067	0.0356067	0.0356067	0.0356067	0.0356067	0.0356067	0.0356067	0.0356067	0.0356067	0.0356067	0.0356067	0.0356067	0.0356067	0.0356067	0.0356067	0.0356067	0.328986	0.328986	0.328986	0.328986	0.188697	0.0356067	0.328986	0.328986	0.328986	0.328986	0.188697	0.188697	0.108232	0.108232	0.108232	0.108232	0.328986	0.328986
113	0.328986	0.328986	0.328986	0.328986	0.328986	0.188697	0.108232	0.188697	0.328986	0.328986	0.188697	0.108232	0.188697	0.328986	0.188697	0.0356067	0.0356067	0.0356067	0.0356067	0.0356067	0.0356067	0.0356067	0.0356067	0.0356067	0.0356067	0.0356067	0.0356067	0.0356067	0.0356067	0.0356067	0.0356067	0.328986	0.328986	0.328986	0.328986	0.188697	0.0356067	0.328986	0.328986	0.328986	0.328986	0.188697	0.188697	0.108232	0.108232	0.108232	0.108232	0.328986	0.328986
114	0.328986	0.328986	0.328986	0.328986	1	0.188697	0.108232	0.188697	0.328986	0.328986	0.188697	0.328986	0.573573	1	0.573573	0.108232	0.108232	0.108232	0.108232	0.108232	0.108232	0.108232	0.108232	0.108232	0.108232	0.108232	0.108232	0.108232	0.108232	0.108232	0.108232	0.328986	0.328986	0.328986	0.328986	0.573573	0.108232	0.328986	0.328986	0.328986	0.328986	0.188697	0.573573	0.328986	0.328986	0.328986	0.328986	0.328986	0.328986
115	0.328986	0.328986	0.328986	0.328986	0.328986	0.188697	0.108232	0.188697	0.328986	0.328986	0.188697	0.108232	0.188697	0.328986	0.188697	0.0356067	0.0356067	0.0356067	0.0356067	0.0356067	0.0356067	0.0356067	0.0356067	0.0356067	0.0356067	0.0356067	0.0356067	0.0356067	0.0356067	0.0356067	0.0356067	1	1	0.328986	0.328986	0.188697	0.0356067	1	1	1	1	0.188697	0.188697	0.108232	0.108232	0.108232	0.108232	0.328986	0.328986
116	0.188697	0.188697	0.188697	0.188697	0.188697	0.328986	0.188697	0.328986	0.573573	0.573573	0.108232	0.0620787	0.108232	0.188697	0.108232	0.0620787	0.0620787	0.0620787	0.0620787	0.0620787	0.0620787	0.0620787	0.0620787	0.0620787	0.0620787	0.0620787	0.0620787	0.0620787	0.0620787	0.0620787	0.0620787	0.188697	0.188697	0.188697	0.188697	0.108232	0.0620787	0.188697	0.188697	0.188697	0.188697	0.108232	0.108232	0.0620787	0.0620787	0.0620787	0.0620787	0.188697	0.188697
117	0.188697	0.188697	0.188697	0.188697	0.188697	0.328986	0.188697	0.328986	0.573573	0.573573	0.108232	0.0620787	0.108232	0.188697	0.108232	0.0620787	0.0620787	0.0620787	0.0620787	0.0620787	0.0620787	0.0620787	0.0620787	0.0620787	0.0620787	0.0620787	0.0620787	0.0620787	0.0620787	0.0620787	0.0620787	0.188697	0.188697	0.188697	0.188697	0.108232	0.0620787	0.188697	0.188697	0.188697	0.188697	0.108232	0.108232	0.0620787	0.0620787	0.0620787	0.0620787	0.188697	0.188697
118	0.328986	0.328986	0.328986	0.328986	0.328986	0.573573	0.328986	0.573573	1	1	0.188697	0.108232	0.188697	0.328986	0.188697	0.108232	0.108232	0.108232	0.108232	0.108232	0.108232	0.108232	0.108232	0.108232	0.108232	0.108232	0.108232	0.108232	0.108232	0.108232	0.108232	0.328986	0.328986	0.328986	0.328986	0.188697	0.108232	0.328986	0.328986	0.328986	0.328986	0.188697	0.188697	0.108232	0.108232	0.108232	0.108232	0.328986	0.328986
119	0.328986	0.328986	0.328986	0.328986	0.328986	0.573573	0.328986	0.573573	1	1	0.188697	0.108232	0.188697	0.328986	0.188697	0.108232	0.108232	0.108232	0.108232	0.108232	0.108232	0.108232	0.108232	0.108232	0.108232	0.108232	0.108232	0.108232	0.108232	0.108232	0.108232	0.328986	0.328986	0.328986	0.328986	0.188697	0.108232	0.328986	0.328986	0.328986	0.328986	0.188697	0.188697	0.108232	0.108232	0.108232	0.108232	0.328986	0.328986
120	0.328986	0.328986	0.328986	0.328986	1	0.188697	0.108232	0.188697	0.328986	0.328986	0.188697	0.328986	0.573573	1	0.573573	0.108232	0.108232	0.108232	0.108232	0.108232	0.108232	0.108232	0.108232	0.108232	0.108232	0.108232	0.108232	0.108232	0.108232	0.108232	0.108232	0.328986	0.328986	0.328986	0.328986	0.573573	0.108232	0.328986	0.328986	0.328986	0.328986	0.188697	0.573573	0.328986	0.328986	0.328986	0.328986	0.328986	0.328986
121	0.328986	0.328986	0.328986	0.328986	1	0.188697	0.108232	0.188697	0.328986	0.328986	0.188697	0.328986	0.573573	1	0.573573	0.108232	0.108232	0.108232	0.108232	0.108232	0.108232	0.108232	0.108232	0.108232	0.108232	0.108232	0.108232	0.108232	0.108232	0.108232	0.108232	0.328986	0.328986	0.328986	0.328986	0.573573	0.108232	0.328986	0.328986	0.328986	0.328986	0.188697	0.573573	0.328986	0.328986	0.328986	0.328986	0.328986	0.328986
122	0.328986	0.328986	0.328986	0.328986	1	0.188697	0.108232	0.188697	0.328986	0.328986	0.188697	0.328986	0.573573	1	0.573573	0.108232	0.108232	0.108232	0.108232	0.108232	0.108232	0.108232	0.108232	0.108232	0.108232	0.108232	0.108232	0.108232	0.108232	0.108232	0.108232	0.328986	0.328986	0.328986	0.328986	0.573573	0.108232	0.328986	0.328986	0.328986	0.328986	0.188697	0.573573	0.328986	0.328986	0.328986	0.328986	0.328986	0.328986
123	0.328986	0.328986	0.328986	0.328986	1	0.188697	0.108232	0.188697	0.328986	0.328986	0.188697	0.328986	0.573573	1	0.573573	0.108232	0.108232	0.108232	0.108232	0.108232	0.108232	0.108232	0.108232	0.108232	0.108232	0.108232	0.108232	0.108232	0.108232	0.108232	0.108232	0.328986	0.328986	0.328986	0.328986	0.573573	0.108232	0.328986	0.328986	0.328986	0.328986	0.188697	0.573573	0.328986	0.328986	0.328986	0.328986	0.328986	0.328986
124	0.328986	0.328986	0.328986	0.328986	0.328986	0.573573	0.328986	0.573573	1	1	0.188697	0.108232	0.188697	0.328986	0.188697	0.108232	0.108232	0.108232	0.108232	0.108232	0.108232	0.108232	0.108232	0.108232	0.108232	0.108232	0.108232	0.108232	0.108232	0.108232	0.108232	0.328986	0.328986	0.328986	0.328986	0.188697	0.108232	0.328986	0.328986	0.328986	0.328986	0.188697	0.188697	0.108232	0.108232	0.108232	0.108232	0.328986	0.328986
125	0.328986	0.328986	0.328986	0.328986	0.328986	0.573573	0.328986	0.573573	1	1	0.188697	0.108232	0.188697	0.328986	0.188697	0.108232	0.108232	0.108232	0.108232	0.108232	0.108232	0.108232	0.108232	0.108232	0.108232	0.108232	0.108232	0.108232	0.108232	0.108232	0.108232	0.328986	0.328986	0.328986	0.328986	0.188697	0.108232	0.328986	0.328986	0.328986	0.328986	0.188697	0.188697	0.108232	0.108232	0.108232	0.108232	0.328986	0.328986
126	0.328986	0.328986	0.328986	0.328986	0.328986	0.573573	0.328986	0.573573	1	1	0.188697	0.108232	0.188697	0.328986	0.188697	0.108232	0.108232	0.108232	0.108232	0.108232	0.108232	0.108232	0.108232	0.108232	0.108232	0.108232	0.108232	0.108232	0.108232	0.108232	0.108232	0.328986	0.328986	0.328986	0.328986	0.188697	0.108232	0.328986	0.328986	0.328986	0.328986	0.188697	0.188697	0.108232	0.108232	0.108232	0.108232	0.328986	0.328986
127	0.188697	0.188697	0.188697	0.188697	0.188697	0.328986	0.188697	0.328986	0.573573	0.573573	0.108232	0.0620787	0.108232	0.188697	0.108232	0.0620787	0.0620787	0.0620787	0.0620787	0.0620787	0.0620787	0.0620787	0.0620787	0.0620787	0.0620787	0.0620787	0.0620787	0.0620787	0.0620787	0.0620787	0.0620787	0.188697	0.188697	0.188697	0.188697	0.108232	0.0620787	0.188697	0.188697	0.188697	0.188697	0.108232	0.108232	0.0620787	0.0620787	0.0620787	0.0620787	0.188697	0.188697
128	0.328986	0.328986	0.328986	0.328986	0.328986	0.188697	0.108232	0.188697	0.328986	0.328986	0.188697	0.108232	0.188697	0.328986	0.188697	0.0356067	0.0356067	0.0356067	0.0356067	0.0356067	0.0356067	0.0356067	0.0356067	0.0356067	0.0356067	0.0356067	0.0356067	0.0356067	0.0356067	0.0356067	0.0356067	0.328986	0.328986	0.328986	0.328986	0.188697	0.0356067	0.328986	0.328986	0.328986	0.328986	0.573573	0.188697	0.108232	0.108232	0.108232	0.108232	0.328986	1
129	0.328986	0.328986	0.328986	0.328986	0.328986	0.188697	0.108232	0.188697	0.328986	0.328986	0.188697	0.108232	0.188697	0.328986	0.188697	0.0356067	0.0356067	0.0356067	0.0356067	0.0356067	0.0356067	0.0356067	0.0356067	0.0356067	0.0356067	0.0356067	0.0356067	0.0356067	0.0356067	0.0356067	0.0356067	0.328986	0.328986	0.328986	0.328986	0.188697	0.0356067	0.328986	0.328986	0.328986	0.328986	0.188697	0.188697	0.108232	0.108232	0.108232	0.108232	0.328986	0.328986
130	0.108232	0.328986	0.328986	0.328986	0.108232	0.0620787	0.108232	0.0620787	0.108232	0.108232	0.0620787	0.0356067	0.0620787	0.108232	0.0620787	0.0356067	0.0356067	0.0356067	0.0356067	0.0356067	0.0356067	0.0356067	0.0356067	0.0356067	0.0356067	0.0356067	0.0356067	0.0356067	0.0356067	0.0356067	0.0356067	0.108232	0.108232	0.108232	0.108232	0.188697	0.0356067	0.108232	0.108232	0.108232	0.108232	0.188697	0.0620787	0.0356067	0.0356067	0.0356067	0.0356067	0.108232	0.108232
131	0.108232	0.328986	0.328986	0.328986	0.108232	0.0620787	0.108232	0.0620787	0.108232	0.108232	0.0620787	0.0356067	0.0620787	0.108232	0.0620787	0.0356067	0.0356067	0.0356067	0.0356067	0.0356067	0.0356067	0.0356067	0.0356067	0.0356067	0.0356067	0.0356067	0.0356067	0.0356067	0.0356067	0.0356067	0.0356067	0.108232	0.108232	0.108232	0.108232	0.188697	0.0356067	0.108232	0.108232	0.108232	0.108232	0.188697	0.0620787	0.0356067	0.0356067	0.0356067	0.0356067	0.108232	0.108232
132	0.328986	0.328986	0.328986	0.328986	1	0.188697	0.108232	0.188697	0.328986	0.328986	0.188697	0.328986	0.573573	1	0.573573	0.108232	0.108232	0.108232	0.108232	0.108232	0.108232	0.108232	0.108232	0.108232	0.108232	0.108232	0.108232	0.108232	0.108232	0.108232	0.108232	0.328986	0.328986	0.328986	0.328986	0.573573	0.108232	0.328986	0.328986	0.328986	0.328986	0.188697	0.573573	0.328986	0.328986	0.328986	0.328986	0.328986	0.328986
133	0.0356067	0.108232	0.108232	0.108232	0.108232	0.0620787	0.108232	0.0620787	0.108232	0.108232	0.020423	0.0356067	0.0620787	0.108232	0.0620787	1	1	1	1	1	1	1	1	1	1	1	1	1	1	1	1	0.0356067	0.0356067	0.0356067	0.0356067	0.188697	1	0.0356067	0.0356067	0.0356067	0.0356067	0.0620787	0.0620787	0.0356067	0.0356067	0.0356067	0.0356067	0.0356067	0.0356067
134	0.0356067	0.108232	0.108232	0.108232	0.108232	0.0620787	0.108232	0.0620787	0.108232	0.108232	0.020423	0.0356067	0.0620787	0.108232	0.0620787	1	1	1	1	1	1	1	1	1	1	1	1	1	1	1	1	0.0356067	0.0356067	0.0356067	0.0356067	0.188697	1	0.0356067	0.0356067	0.0356067	0.0356067	0.0620787	0.0620787	0.0356067	0.0356067	0.0356067	0.0356067	0.0356067	0.0356067
135	0.0356067	0.108232	0.108232	0.108232	0.108232	0.0620787	0.108232	0.0620787	0.108232	0.108232	0.020423	0.0356067	0.0620787	0.108232	0.0620787	1	1	1	1	1	1	1	1	1	1	1	1	1	1	1	1	0.0356067	0.0356067	0.0356067	0.0356067	0.188697	1	0.0356067	0.0356067	0.0356067	0.0356067	0.0620787	0.0620787	0.0356067	0.0356067	0.0356067	0.0356067	0.0356067	0.0356067
136	0.0356067	0.108232	0.108232	0.108232	0.108232	0.0620787	0.108232	0.0620787	0.108232	0.108232	0.020423	0.0356067	0.0620787	0.108232	0.0620787	1	1	1	1	1	1	1	1	1	1	1	1	1	1	1	1	0.0356067	0.0356067	0.0356067	0.0356067	0.188697	1	0.0356067	0.0356067	0.0356067	0.0356067	0.0620787	0.0620787	0.0356067	0.0356067	0.0356067	0.0356067	0.0356067	0.0356067
137	0.0356067	0.108232	0.108232	0.108232	0.108232	0.0620787	0.108232	0.0620787	0.108232	0.108232	0.020423	0.0356067	0.0620787	0.108232	0.0620787	1	1	1	1	1	1	1	1	1	1	1	1	1	1	1	1	0.0356067	0.0356067	0.0356067	0.0356067	0.188697	1	0.0356067	0.0356067	0.0356067	0.0356067	0.0620787	0.0620787	0.0356067	0.0356067	0.0356067	0.0356067	0.0356067	0.0356067
138	0.020423	0.0620787	0.0620787	0.0620787	0.020423	0.0356067	0.0620787	0.0356067	0.0620787	0.0620787	0.0117141	0.00671888	0.0117141	0.020423	0.0117141	0.020423	0.020423	0.020423	0.020423	0.020423	0.020423	0.020423	0.020423	0.020423	0.020423	0.020423	0.020423	0.020423	0.020423	0.020423	0.020423	0.020423	0.020423	0.020423	0.020423	0.0356067	0.020423	0.020423	0.020423	0.020423	0.020423	0.0356067	0.0117141	0.00671888	0.00671888	0.00671888	0.00671888	0.020423	0.020423
139	0.020423	0.0620787	0.0620787	0.0620787	0.020423	0.0356067	0.0620787	0.0356067	0.0620787	0.0620787	0.0117141	0.00671888	0.0117141	0.020423	0.0117141	0.020423	0.020423	0.020423	0.020423	0.020423	0.020423	0.020423	0.020423	0.020423	0.020423	0.020423	0.020423	0.020423	0.020423	0.020423	0.020423	0.020423	0.020423	0.020423	0.020423	0.0356067	0.020423	0.020423	0.020423	0.020423	0.020423	0.0356067	0.0117141	0.00671888	0.00671888	0.00671888	0.00671888	0.020423	0.020423
140	0.0356067	0.108232	0.108232	0.108232	0.0356067	0.0620787	0.108232	0.0620787	0.108232	0.108232	0.020423	0.0117141	0.020423	0.0356067	0.020423	0.0356067	0.0356067	0.0356067	0.0356067	0.0356067	0.0356067	0.0356067	0.0356067	0.0356067	0.0356067	0.0356067	0.0356067	0.0356067	0.0356067	0.0356067	0.0356067	0.0356067	0.0356067	0.0356067	0.0356067	0.0620787	0.0356067	0.0356067	0.0356067	0.0356067	0.0356067	0.0620787	0.020423	0.0117141	0.0117141	0.0117141	0.0117141	0.0356067	0.0356067
141	0.020423	0.0620787	0.0620787	0.0620787	0.020423	0.0356067	0.0620787	0.0356067	0.0620787	0.0620787	0.0117141	0.00671888	0.0117141	0.020423	0.0117141	0.020423	0.020423	0.020423	0.020423	0.020423	0.020423	0.020423	0.020423	0.020423	0.020423	0.020423	0.020423	0.020423	0.020423	0.020423	0.020423	0.020423	0.020423	0.020423	0.020423	0.0356067	0.020423	0.020423	0.020423	0.020423	0.020423	0.0356067	0.0117141	0.00671888	0.00671888	0.00671888	0.00671888	0.020423	0.020423
142	0.020423	0.0620787	0.0620787	0.0620787	0.020423	0.0356067	0.0620787	0.0356067	0.0620787	0.0620787	0.0117141	0.00671888	0.0117141	0.020423	0.0117141	0.020423	0.020423	0.020423	0.020423	0.020423	0.020423	0.020423	0.020423	0.020423	0.020423	0.020423	0.020423	0.020423	0.020423	0.020423	0.020423	0.020423	0.020423	0.020423	0.020423	0.0356067	0.020423	0.020423	0.020423	0.020423	0.020423	0.0356067	0.0117141	0.00671888	0.00671888	0.00671888	0.00671888	0.020423	0.020423
143	0.020423	0.0620787	0.0620787	0.0620787	0.020423	0.0356067	0.0620787	0.0356067	0.0620787	0.0620787	0.0117141	0.00671888	0.0117141	0.020423	0.0117141	0.020423	0.020423	0.020423	0.020423	0.020423	0.020423	0.020423	0.020423	0.020423	0.020423	0.020423	0.020423	0.020423	0.020423	0.020423	0.020423	0.020423	0.020423	0.020423	0.020423	0.0356067	0.020423	0.020423	0.020423	0.020423	0.020423	0.0356067	0.0117141	0.00671888	0.00671888	0.00671888	0.00671888	0.020423	0.020423
144	0.020423	0.0620787	0.0620787	0.0620787	0.020423	0.0356067	0.0620787	0.0356067	0.0620787	0.0620787	0.0117141	0.00671888	0.0117141	0.020423	0.0117141	0.020423	0.020423	0.020423	0.020423	0.020423	0.020423	0.020423	0.020423	0.020423	0.020423	0.020423	0.020423	0.020423	0.020423	0.020423	0.020423	0.020423	0.020423	0.020423	0.020423	0.0356067	0.020423	0.020423	0.020423	0.020423	0.020423	0.0356067	0.0117141	0.00671888	0.00671888	0.00671888	0.00671888	0.020423	0.020423
145	0.328986	0.328986	0.328986	0.328986	0.328986	0.573573	0.328986	0.573573	1	1	0.188697	0.108232	0.188697	0.328986	0.188697	0.108232	0.108232	0.108232	0.108232	0.108232	0.108232	0.108232	0.108232	0.108232	0.108232	0.108232	0.108232	0.108232	0.108232	0.108232	0.108232	0.328986	0.328986	0.328986	0.328986	0.188697	0.108232	0.328986	0.328986	0.328986	0.328986	0.188697	0.188697	0.108232	0.108232	0.108232	0.108232	0.328986	0.328986
146	0.328986	0.328986	0.328986	0.328986	0.108232	0.573573	1	0.573573	0.328986	0.328986	0.0620787	0.0356067	0.0620787	0.108232	0.0620787	0.108232	0.108232	0.108232	0.108232	0.108232	0.108232	0.108232	0.108232	0.108232	0.108232	0.108232	0.108232	0.108232	0.108232	0.108232	0.108232	0.108232	0.108232	0.108232	0.108232	0.188697	0.108232	0.108232	0.108232	0.108232	0.108232	0.188697	0.0620787	0.0356067	0.0356067	0.0356067	0.0356067	0.108232	0.108232
147	0.328986	0.328986	0.328986	0.328986	0.108232	0.573573	1	0.573573	0.328986	0.328986	0.0620787	0.0356067	0.0620787	0.108232	0.0620787	0.108232	0.108232	0.108232	0.108232	0.108232	0.108232	0.108232	0.108232	0.108232	0.108232	0.108232	0.108232	0.108232	0.108232	0.108232	0.108232	0.108232	0.108232	0.108232	0.108232	0.188697	0.108232	0.108232	0.108232	0.108232	0.108232	0.188697	0.0620787	0.0356067	0.0356067	0.0356067	0.0356067	0.108232	0.108232
148	0.328986	0.328986	0.328986	0.328986	0.328986	0.573573	0.328986	0.573573	1	1	0.188697	0.108232	0.188697	0.328986	0.188697	0.108232	0.108232	0.108232	0.108232	0.108232	0.108232	0.108232	0.108232	0.108232	0.108232	0.108232	0.108232	0.108232	0.108232	0.108232	0.108232	0.328986	0.328986	0.328986	0.328986	0.188697	0.108232	0.328986	0.328986	0.328986	0.328986	0.188697	0.188697	0.108232	0.108232	0.108232	0.108232	0.328986	0.328986
149	0.328986	0.328986	0.328986	0.328986	0.328986	0.573573	0.328986	0.573573	1	1	0.188697	0.108232	0.188697	0.328986	0.188697	0.108232	0.108232	0.108232	0.108232	0.108232	0.108232	0.108232	0.108232	0.108232	0.108232	0.108232	0.108232	0.108232	0.108232	0.108232	0.108232	0.328986	0.328986	0.328986	0.328986	0.188697	0.108232	0.328986	0.328986	0.328986	0.328986	0.188697	0.188697	0.108232	0.108232	0.108232	0.108232	0.328986	0.328986
150	0.188697	0.188697	0.188697	0.188697	0.188697	0.328986	0.188697	0.328986	0.573573	0.573573	0.108232	0.0620787	0.108232	0.188697	0.108232	0.0620787	0.0620787	0.0620787	0.0620787	0.0620787	0.0620787	0.0620787	0.0620787	0.0620787	0.0620787	0.0620787	0.0620787	0.0620787	0.0620787	0.0620787	0.0620787	0.573573	0.573573	0.188697	0.188697	0.108232	0.0620787	0.573573	0.573573	0.573573	0.573573	0.108232	0.108232	0.0620787	0.0620787	0.0620787	0.0620787	0.188697	0.188697
151	0.188697	0.188697	0.188697	0.188697	0.188697	0.328986	0.188697	0.328986	0.573573	0.573573	0.108232	0.0620787	0.108232	0.188697	0.108232	0.0620787	0.0620787	0.0620787	0.0620787	0.0620787	0.0620787	0.0620787	0.0620787	0.0620787	0.0620787	0.0620787	0.0620787	0.0620787	0.0620787	0.0620787	0.0620787	0.573573	0.573573	0.188697	0.188697	0.108232	0.0620787	0.573573	0.573573	0.573573	0.573573	0.108232	0.108232	0.0620787	0.0620787	0.0620787	0.0620787	0.188697	0.188697
152	0.188697	0.188697	0.188697	0.188697	0.188697	0.328986	0.188697	0.328986	0.573573	0.573573	0.108232	0.0620787	0.108232	0.188697	0.108232	0.0620787	0.0620787	0.0620787	0.0620787	0.0620787	0.0620787	0.0620787	0.0620787	0.0620787	0.0620787	0.0620787	0.0620787	0.0620787	0.0620787	0.0620787	0.0620787	0.573573	0.573573	0.188697	0.188697	0.108232	0.0620787	0.573573	0.573573	0.573573	0.573573	0.108232	0.108232	0.0620787	0.0620787	0.0620787	0.0620787	0.188697	0.188697
153	0.188697	0.188697	0.188697	0.188697	0.188697	0.328986	0.188697	0.328986	0.573573	0.573573	0.108232	0.0620787	0.108232	0.188697	0.108232	0.0620787	0.0620787	0.0620787	0.0620787	0.0620787	0.0620787	0.0620787	0.0620787	0.0620787	0.0620787	0.0620787	0.0620787	0.0620787	0.0620787	0.0620787	0.0620787	0.573573	0.573573	0.188697	0.188697	0.108232	0.0620787	0.573573	0.573573	0.573573	0.573573	0.108232	0.108232	0.0620787	0.0620787	0.0620787	0.0620787	0.188697	0.188697
154	0.188697	0.188697	0.188697	0.188697	0.188697	0.328986	0.188697	0.328986	0.573573	0.573573	0.108232	0.0620787	0.108232	0.188697	0.108232	0.0620787	0.0620787	0.0620787	0.0620787	0.0620787	0.0620787	0.0620787	0.0620787	0.0620787	0.0620787	0.0620787	0.0620787	0.0620787	0.0620787	0.0620787	0.0620787	0.573573	0.573573	0.188697	0.188697	0.108232	0.0620787	0.573573	0.573573	0.573573	0.573573	0.108232	0.108232	0.0620787	0.0620787	0.0620787	0.0620787	0.188697	0.188697
155	0.188697	0.188697	0.188697	0.188697	0.188697	0.328986	0.188697	0.328986	0.573573	0.573573	0.108232	0.0620787	0.108232	0.188697	0.108232	0.0620787	0.0620787	0.0620787	0.0620787	0.0620787	0.0620787	0.0620787	0.0620787	0.0620787	0.0620787	0.0620787	0.0620787	0.0620787	0.0620787	0.0620787	0.0620787	0.573573	0.573573	0.188697	0.188697	0.108232	0.0620787	0.573573	0.573573	0.573573	0.573573	0.108232	0.108232	0.0620787	0.0620787	0.0620787	0.0620787	0.188697	0.188697
156	0.188697	0.188697	0.188697	0.188697	0.188697	0.328986	0.188697	0.328986	0.573573	0.573573	0.108232	0.0620787	0.108232	0.188697	0.108232	0.0620787	0.0620787	0.0620787	0.0620787	0.0620787	0.0620787	0.0620787	0.0620787	0.0620787	0.0620787	0.0620787	0.0620787	0.0620787	0.0620787	0.0620787	0.0620787	0.573573	0.573573	0.188697	0.188697	0.108232	0.0620787	0.573573	0.573573	0.573573	0.573573	0.108232	0.108232	0.0620787	0.0620787	0.0620787	0.0620787	0.188697	0.188697
157	0.188697	0.188697	0.188697	0.188697	0.188697	0.328986	0.188697	0.328986	0.573573	0.573573	0.108232	0.0620787	0.108232	0.188697	0.108232	0.0620787	0.0620787	0.0620787	0.0620787	0.0620787	0.0620787	0.0620787	0.0620787	0.0620787	0.0620787	0.0620787	0.0620787	0.0620787	0.0620787	0.0620787	0.0620787	0.573573	0.573573	0.188697	0.188697	0.108232	0.0620787	0.573573	0.573573	0.573573	0.573573	0.108232	0.108232	0.0620787	0.0620787	0.0620787	0.0620787	0.188697	0.188697
158	0.328986	0.328986	0.328986	0.328986	0.328986	0.573573	0.328986	0.573573	1	1	0.188697	0.108232	0.188697	0.328986	0.188697	0.108232	0.108232	0.108232	0.108232	0.108232	0.108232	0.108232	0.108232	0.108232	0.108232	0.108232	0.108232	0.108232	0.108232	0.108232	0.108232	0.328986	0.328986	0.328986	0.328986	0.188697	0.108232	0.328986	0.328986	0.328986	0.328986	0.188697	0.188697	0.108232	0.108232	0.108232	0.108232	0.328986	0.328986
159	0.328986	0.328986	0.328986	0.328986	0.328986	0.573573	0.328986	0.573573	1	1	0.188697	0.108232	0.188697	0.328986	0.188697	0.108232	0.108232	0.108232	0.108232	0.108232	0.108232	0.108232	0.108232	0.108232	0.108232	0.108232	0.108232	0.108232	0.108232	0.108232	0.108232	0.328986	0.328986	0.328986	0.328986	0.188697	0.108232	0.328986	0.328986	0.328986	0.328986	0.188697	0.188697	0.108232	0.108232	0.108232	0.108232	0.328986	0.328986
160	0.328986	0.328986	0.328986	0.328986	0.328986	0.573573	0.328986	0.573573	1	1	0.188697	0.108232	0.188697	0.328986	0.188697	0.108232	0.108232	0.108232	0.108232	0.108232	0.108232	0.108232	0.108232	0.108232	0.108232	0.108232	0.108232	0.108232	0.108232	0.108232	0.108232	0.328986	0.328986	0.328986	0.328986	0.188697	0.108232	0.328986	0.328986	0.328986	0.328986	0.188697	0.188697	0.108232	0.108232	0.108232	0.108232	0.328986	0.328986
161	0.328986	0.328986	0.328986	0.328986	0.328986	0.573573	0.328986	0.573573	1	1	0.188697	0.108232	0.188697	0.328986	0.188697	0.108232	0.108232	0.108232	0.108232	0.108232	0.108232	0.108232	0.108232	0.108232	0.108232	0.108232	0.108232	0.108232	0.108232	0.108232	0.108232	0.328986	0.328986	0.328986	0.328986	0.188697	0.108232	0.328986	0.328986	0.328986	0.328986	0.188697	0.188697	0.108232	0.108232	0.108232	0.108232	0.328986	0.328986
162	0.328986	0.328986	0.328986	0.328986	0.328986	0.573573	0.328986	0.573573	1	1	0.188697	0.108232	0.188697	0.328986	0.188697	0.108232	0.108232	0.108232	0.108232	0.108232	0.108232	0.108232	0.108232	0.108232	0.108232	0.108232	0.108232	0.108232	0.108232	0.108232	0.108232	0.328986	0.328986	0.328986	0.328986	0.188697	0.108232	0.328986	0.328986	0.328986	0.328986	0.188697	0.188697	0.108232	0.108232	0.108232	0.108232	0.328986	0.328986
163	0.188697	0.573573	0.573573	0.573573	0.188697	0.108232	0.188697	0.108232	0.188697	0.188697	0.108232	0.0620787	0.108232	0.188697	0.108232	0.188697	0.188697	0.188697	0.188697	0.188697	0.188697	0.188697	0.188697	0.188697	0.188697	0.188697	0.188697	0.188697	0.188697	0.188697	0.188697	0.188697	0.188697	0.188697	0.188697	0.328986	0.188697	0.188697	0.188697	0.188697	0.188697	0.328986	0.108232	0.0620787	0.0620787	0.0620787	0.0620787	0.188697	0.188697
164	0.188697	0.573573	0.573573	0.573573	0.188697	0.108232	0.188697	0.108232	0.188697	0.188697	0.108232	0.0620787	0.108232	0.188697	0.108232	0.188697	0.188697	0.188697	0.188697	0.188697	0.188697	0.188697	0.188697	0.188697	0.188697	0.188697	0.188697	0.188697	0.188697	0.188697	0.188697	0.188697	0.188697	0.188697	0.188697	0.328986	0.188697	0.188697	0.188697	0.188697	0.188697	0.328986	0.108232	0.0620787	0.0620787	0.0620787	0.0620787	0.188697	0.188697
165	0.188697	0.573573	0.573573	0.573573	0.188697	0.108232	0.188697	0.108232	0.188697	0.188697	0.108232	0.0620787	0.108232	0.188697	0.108232	0.188697	0.188697	0.188697	0.188697	0.188697	0.188697	0.188697	0.188697	0.188697	0.188697	0.188697	0.188697	0.188697	0.188697	0.188697	0.188697	0.188697	0.188697	0.188697	0.188697	0.328986	0.188697	0.188697	0.188697	0.188697	0.188697	0.328986	0.108232	0.0620787	0.0620787	0.0620787	0.0620787	0.188697	0.188697
166	0.328986	0.328986	0.328986	0.328986	1	0.188697	0.108232	0.188697	0.328986	0.328986	0.188697	0.328986	0.573573	1	0.573573	0.108232	0.108232	0.108232	0.108232	0.108232	0.108232	0.108232	0.108232	0.108232	0.108232	0.108232	0.108232	0.108232	0.108232	0.108232	0.108232	0.328986	0.328986	0.328986	0.328986	0.573573	0.108232	0.328986	0.328986	0.328986	0.328986	0.188697	0.573573	0.328986	0.328986	0.328986	0.328986	0.328986	0.328986
167	0.328986	0.328986	0.328986	0.328986	0.328986	0.573573	0.328986	0.573573	1	1	0.188697	0.108232	0.188697	0.328986	0.188697	0.108232	0.108232	0.108232	0.108232	0.108232	0.108232	0.108232	0.108232	0.108232	0.108232	0.108232	0.108232	0.108232	0.108232	0.108232	0.108232	0.328986	0.328986	0.328986	0.328986	0.188697	0.108232	0.328986	0.328986	0.328986	0.328986	0.188697	0.188697	0.108232	0.108232	0.108232	0.108232	0.328986	0.328986
168	0.108232	0.108232	0.108232	0.108232	0.328986	0.0620787	0.0356067	0.0620787	0.108232	0.108232	0.573573	1	0.573573	0.328986	0.573573	0.0356067	0.0356067	0.0356067	0.0356067	0.0356067	0.0356067	0.0356067	0.0356067	0.0356067	0.0356067	0.0356067	0.0356067	0.0356067	0.0356067	0.0356067	0.0356067	0.108232	0.108232	0.108232	0.108232	0.188697	0.0356067	0.108232	0.108232	0.108232	0.108232	0.0620787	0.573573	1	1	1	1	0.328986	0.108232
169	0.188697	0.573573	0.573573	0.573573	0.188697	0.108232	0.188697	0.108232	0.188697	0.188697	0.108232	0.0620787	0.108232	0.188697	0.108232	0.188697	0.188697	0.188697	0.188697	0.188697	0.188697	0.188697	0.188697	0.188697	0.188697	0.188697	0.188697	0.188697	0.188697	0.188697	0.188697	0.188697	0.188697	0.188697	0.188697	0.328986	0.188697	0.188697	0.188697	0.188697	0.188697	0.328986	0.108232	0.0620787	0.0620787	0.0620787	0.0620787	0.188697	0.188697
170	0.328986	0.328986	0.328986	0.328986	0.328986	0.573573	0.328986	0.573573	1	1	0.188697	0.108232	0.188697	0.328986	0.188697	0.108232	0.108232	0.108232	0.108232	0.108232	0.108232	0.108232	0.108232	0.108232	0.108232	0.108232	0.108232	0.108232	0.108232	0.108232	0.108232	0.328986	0.328986	0.328986	0.328986	0.188697	0.108232	0.328986	0.328986	0.328986	0.328986	0.188697	0.188697	0.108232	0.108232	0.108232	0.108232	0.328986	0.328986
171	0.328986	0.328986	0.328986	0.328986	0.328986	0.573573	0.328986	0.573573	1	1	0.188697	0.108232	0.188697	0.328986	0.188697	0.108232	0.108232	0.108232	0.108232	0.108232	0.108232	0.108232	0.108232	0.108232	0.108232	0.108232	0.108232	0.108232	0.108232	0.108232	0.108232	0.328986	0.328986	0.328986	0.328986	0.188697	0.108232	0.328986	0.328986	0.328986	0.328986	0.188697	0.188697	0.108232	0.108232	0.108232	0.108232	0.328986	0.328986
172	0.328986	0.328986	0.328986	0.328986	0.328986	0.573573	0.328986	0.573573	1	1	0.188697	0.108232	0.188697	0.328986	0.188697	0.108232	0.108232	0.108232	0.108232	0.108232	0.108232	0.108232	0.108232	0.108232	0.108232	0.108232	0.108232	0.108232	0.108232	0.108232	0.108232	0.328986	0.328986	0.328986	0.328986	0.188697	0.108232	0.328986	0.328986	0.328986	0.328986	0.188697	0.188697	0.108232	0.108232	0.108232	0.108232	0.328986	0.328986
173	0.328986	0.328986	0.328986	0.328986	0.328986	0.573573	0.328986	0.573573	1	1	0.188697	0.108232	0.188697	0.328986	0.188697	0.108232	0.108232	0.108232	0.108232	0.108232	0.108232	0.108232	0.108232	0.108232	0.108232	0.108232	0.108232	0.108232	0.108232	0.108232	0.108232	0.328986	0.328986	0.328986	0.328986	0.188697	0.108232	0.328986	0.328986	0.328986	0.328986	0.188697	0.188697	0.108232	0.108232	0.108232	0.108232	0.328986	0.328986
174	0.188697	0.188697	0.188697	0.188697	0.188697	0.328986	0.188697	0.328986	0.573573	0.573573	0.108232	0.0620787	0.108232	0.188697	0.108232	0.0620787	0.0620787	0.0620787	0.0620787	0.0620787	0.0620787	0.0620787	0.0620787	0.0620787	0.0620787	0.0620787	0.0620787	0.0620787	0.0620787	0.0620787	0.0620787	0.188697	0.188697	0.188697	0.188697	0.108232	0.0620787	0.188697	0.188697	0.188697	0.188697	0.108232	0.108232	0.0620787	0.0620787	0.0620787	0.0620787	0.188697	0.188697
175	0.328986	0.328986	0.328986	0.328986	0.328986	0.573573	0.328986	0.573573	1	1	0.188697	0.108232	0.188697	0.328986	0.188697	0.108232	0.108232	0.108232	0.108232	0.108232	0.108232	0.108232	0.108232	0.108232	0.108232	0.108232	0.108232	0.108232	0.108232	0.108232	0.108232	0.328986	0.328986	0.328986	0.328986	0.188697	0.108232	0.328986	0.328986	0.328986	0.328986	0.188697	0.188697	0.108232	0.108232	0.108232	0.108232	0.328986	0.328986
176	0.188697	0.188697	0.188697	0.188697	0.188697	0.328986	0.188697	0.328986	0.573573	0.573573	0.108232	0.0620787	0.108232	0.188697	0.108232	0.0620787	0.0620787	0.0620787	0.0620787	0.0620787	0.0620787	0.0620787	0.0620787	0.0620787	0.0620787	0.0620787	0.0620787	0.0620787	0.0620787	0.0620787	0.0620787	0.188697	0.188697	0.188697	0.188697	0.108232	0.0620787	0.188697	0.188697	0.188697	0.188697	0.108232	0.108232	0.0620787	0.0620787	0.0620787	0.0620787	0.188697	0.188697
177	0.188697	0.188697	0.188697	0.188697	0.188697	0.328986	0.188697	0.328986	0.573573	0.573573	0.108232	0.0620787	0.108232	0.188697	0.108232	0.0620787	0.0620787	0.0620787	0.0620787	0.0620787	0.0620787	0.0620787	0.0620787	0.0620787	0.0620787	0.0620787	0.0620787	0.0620787	0.0620787	0.0620787	0.0620787	0.188697	0.188697	0.188697	0.188697	0.108232	0.0620787	0.188697	0.188697	0.188697	0.188697	0.108232	0.108232	0.0620787	0.0620787	0.0620787	0.0620787	0.188697	0.188697
178	0.328986	0.328986	0.328986	0.328986	0.328986	0.188697	0.108232	0.188697	0.328986	0.328986	0.188697	0.108232	0.188697	0.328986	0.188697	0.0356067	0.0356067	0.0356067	0.0356067	0.0356067	0.0356067	0.0356067	0.0356067	0.0356067	0.0356067	0.0356067	0.0356067	0.0356067	0.0356067	0.0356067	0.0356067	0.328986	0.328986	0.328986	0.328986	0.188697	0.0356067	0.328986	0.328986	0.328986	0.328986	0.188697	0.188697	0.108232	0.108232	0.108232	0.108232	0.328986	0.328986
179	0.188697	0.188697	0.188697	0.188697	0.188697	0.328986	0.188697	0.328986	0.573573	0.573573	0.108232	0.0620787	0.108232	0.188697	0.108232	0.0620787	0.0620787	0.0620787	0.0620787	0.0620787	0.0620787	0.0620787	0.0620787	0.0620787	0.0620787	0.0620787	0.0620787	0.0620787	0.0620787	0.0620787	0.0620787	0.188697	0.188697	0.188697	0.188697	0.108232	0.0620787	0.188697	0.188697	0.188697	0.188697	0.108232	0.108232	0.0620787	0.0620787	0.0620787	0.0620787	0.188697	0.188697
180	0.328986	0.328986	0.328986	0.328986	0.328986	0.188697	0.108232	0.188697	0.328986	0.328986	0.188697	0.108232	0.188697	0.328986	0.188697	0.0356067	0.0356067	0.0356067	0.0356067	0.0356067	0.0356067	0.0356067	0.0356067	0.0356067	0.0356067	0.0356067	0.0356067	0.0356067	0.0356067	0.0356067	0.0356067	1	1	0.328986	0.328986	0.188697	0.0356067	1	1	1	1	0.188697	0.188697	0.108232	0.108232	0.108232	0.108232	0.328986	0.328986
181	0.108232	0.328986	0.328986	0.328986	0.108232	0.188697	0.328986	0.188697	0.328986	0.328986	0.0620787	0.0356067	0.0620787	0.108232	0.0620787	0.108232	0.108232	0.108232	0.108232	0.108232	0.108232	0.108232	0.108232	0.108232	0.108232	0.108232	0.108232	0.108232	0.108232	0.108232	0.108232	0.108232	0.108232	0.108232	0.108232	0.188697	0.108232	0.108232	0.108232	0.108232	0.108232	0.188697	0.0620787	0.0356067	0.0356067	0.0356067	0.0356067	0.108232	0.108232
182	0.188697	0.188697	0.188697	0.188697	0.188697	0.108232	0.0620787	0.108232	0.188697	0.188697	0.108232	0.0620787	0.108232	0.188697	0.108232	0.020423	0.020423	0.020423	0.020423	0.020423	0.020423	0.020423	0.020423	0.020423	0.020423	0.020423	0.020423	0.020423	0.020423	0.020423	0.020423	0.188697	0.188697	0.188697	0.188697	0.108232	0.020423	0.188697	0.188697	0.188697	0.188697	0.108232	0.108232	0.0620787	0.0620787	0.0620787	0.0620787	0.188697	0.188697
183	0.328986	0.328986	0.328986	0.328986	0.328986	0.573573	0.328986	0.573573	1	1	0.188697	0.108232	0.188697	0.328986	0.188697	0.108232	0.108232	0.108232	0.108232	0.108232	0.108232	0.108232	0.108232	0.108232	0.108232	0.108232	0.108232	0.108232	0.108232	0.108232	0.108232	0.328986	0.328986	0.328986	0.328986	0.188697	0.108232	0.328986	0.328986	0.328986	0.328986	0.188697	0.188697	0.108232	0.108232	0.108232	0.108232	0.328986	0.328986
184	0.108232	0.328986	0.328986	0.328986	0.108232	0.188697	0.328986	0.188697	0.328986	0.328986	0.0620787	0.0356067	0.0620787	0.108232	0.0620787	0.108232	0.108232	0.108232	0.108232	0.108232	0.108232	0.108232	0.108232	0.108232	0.108232	0.108232	0.108232	0.108232	0.108232	0.108232	0.108232	0.108232	0.108232	0.108232	0.108232	0.188697	0.108232	0.108232	0.108232	0.108232	0.108232	0.188697	0.0620787	0.0356067	0.0356067	0.0356067	0.0356067	0.108232	0.108232
185	0.108232	0.328986	0.328986	0.328986	0.108232	0.188697	0.328986	0.188697	0.328986	0.328986	0.0620787	0.0356067	0.0620787	0.108232	0.0620787	0.108232	0.108232	0.108232	0.108232	0.108232	0.108232	0.108232	0.108232	0.108232	0.108232	0.108232	0.108232	0.108232	0.108232	0.108232	0.108232	0.108232	0.108232	0.108232	0.108232	0.188697	0.108232	0.108232	0.108232	0.108232	0.108232	0.188697	0.0620787	0.0356067	0.0356067	0.0356067	0.0356067	0.108232	0.108232
186	0.108232	0.328986	0.328986	0.328986	0.108232	0.188697	0.328986	0.188697	0.328986	0.328986	0.0620787	0.0356067	0.0620787	0.108232	0.0620787	0.108232	0.108232	0.108232	0.108232	0.108232	0.108232	0.108232	0.108232	0.108232	0.108232	0.108232	0.108232	0.108232	0.108232	0.108232	0.108232	0.108232	0.108232	0.108232	0.108232	0.188697	0.108232	0.108232	0.108232	0.108232	0.108232	0.188697	0.0620787	0.0356067	0.0356067	0.0356067	0.0356067	0.108232	0.108232
187	0.108232	0.328986	0.328986	0.328986	0.108232	0.188697	0.328986	0.188697	0.328986	0.328986	0.0620787	0.0356067	0.0620787	0.108232	0.0620787	0.108232	0.108232	0.108232	0.108232	0.108232	0.108232	0.108232	0.108232	0.108232	0.108232	0.108232	0.108232	0.108232	0.108232	0.108232	0.108232	0.108232	0.108232	0.108232	0.108232	0.188697	0.108232	0.108232	0.108232	0.108232	0.108232	0.188697	0.0620787	0.0356067	0.0356067	0.0356067	0.0356067	0.108232	0.108232
188	0.108232	0.328986	0.328986	0.328986	0.108232	0.188697	0.328986	0.188697	0.328986	0.328986	0.0620787	0.0356067	0.0620787	0.108232	0.0620787	0.108232	0.108232	0.108232	0.108232	0.108232	0.108232	0.108232	0.108232	0.108232	0.108232	0.108232	0.108232	0.108232	0.108232	0.108232	0.108232	0.108232	0.108232	0.108232	0.108232	0.188697	0.108232	0.108232	0.108232	0.108232	0.108232	0.188697	0.0620787	0.0356067	0.0356067	0.0356067	0.0356067	0.108232	0.108232
189	0.108232	0.328986	0.328986	0.328986	0.108232	0.188697	0.328986	0.188697	0.328986	0.328986	0.0620787	0.0356067	0.0620787	0.108232	0.0620787	0.108232	0.108232	0.108232	0.108232	0.108232	0.108232	0.108232	0.108232	0.108232	0.108232	0.108232	0.108232	0.108232	0.108232	0.108232	0.108232	0.108232	0.108232	0.108232	0.108232	0.188697	0.108232	0.108232	0.108232	0.108232	0.108232	0.188697	0.0620787	0.0356067	0.0356067	0.0356067	0.0356067	0.108232	0.108232
190	0.108232	0.328986	0.328986	0.328986	0.108232	0.188697	0.328986	0.188697	0.328986	0.328986	0.0620787	0.0356067	0.0620787	0.108232	0.0620787	0.108232	0.108232	0.108232	0.108232	0.108232	0.108232	0.108232	0.108232	0.108232	0.108232	0.108232	0.108232	0.108232	0.108232	0.108232	0.108232	0.108232	0.108232	0.108232	0.108232	0.188697	0.108232	0.108232	0.108232	0.108232	0.108232	0.188697	0.0620787	0.0356067	0.0356067	0.0356067	0.0356067	0.108232	0.108232
191	0.108232	0.328986	0.328986	0.328986	0.108232	0.188697	0.328986	0.188697	0.328986	0.328986	0.0620787	0.0356067	0.0620787	0.108232	0.0620787	0.108232	0.108232	0.108232	0.108232	0.108232	0.108232	0.108232	0.108232	0.108232	0.108232	0.108232	0.108232	0.108232	0.108232	0.108232	0.108232	0.108232	0.108232	0.108232	0.108232	0.188697	0.108232	0.108232	0.108232	0.108232	0.108232	0.188697	0.0620787	0.0356067	0.0356067	0.0356067	0.0356067	0.108232	0.108232
192	0.108232	0.328986	0.328986	0.328986	0.108232	0.188697	0.328986	0.188697	0.328986	0.328986	0.0620787	0.0356067	0.0620787	0.108232	0.0620787	0.108232	0.108232	0.108232	0.108232	0.108232	0.108232	0.108232	0.108232	0.108232	0.108232	0.108232	0.108232	0.108232	0.108232	0.108232	0.108232	0.108232	0.108232	0.108232	0.108232	0.188697	0.108232	0.108232	0.108232	0.108232	0.108232	0.188697	0.0620787	0.0356067	0.0356067	0.0356067	0.0356067	0.108232	0.108232
193	0.328986	0.328986	0.328986	0.328986	0.328986	0.573573	0.328986	0.573573	1	1	0.188697	0.108232	0.188697	0.328986	0.188697	0.108232	0.108232	0.108232	0.108232	0.108232	0.108232	0.108232	0.108232	0.108232	0.108232	0.108232	0.108232	0.108232	0.108232	0.108232	0.108232	0.328986	0.328986	0.328986	0.328986	0.188697	0.108232	0.328986	0.328986	0.328986	0.328986	0.188697	0.188697	0.108232	0.108232	0.108232	0.108232	0.328986	0.328986
194	0.108232	0.328986	0.328986	0.328986	0.108232	0.188697	0.328986	0.188697	0.328986	0.328986	0.0620787	0.0356067	0.0620787	0.108232	0.0620787	0.108232	0.108232	0.108232	0.108232	0.108232	0.108232	0.108232	0.108232	0.108232	0.108232	0.108232	0.108232	0.108232	0.108232	0.108232	0.108232	0.108232	0.108232	0.108232	0.108232	0.188697	0.108232	0.108232	0.108232	0.108232	0.108232	0.188697	0.0620787	0.0356067	0.0356067	0.0356067	0.0356067	0.108232	0.108232
195	0.328986	0.328986	0.328986	0.328986	0.328986	0.573573	0.328986	0.573573	1	1	0.188697	0.108232	0.188697	0.328986	0.188697	0.108232	0.108232	0.108232	0.108232	0.108232	0.108232	0.108232	0.108232	0.108232	0.108232	0.108232	0.108232	0.108232	0.108232	0.108232	0.108232	0.328986	0.328986	0.328986	0.328986	0.188697	0.108232	0.328986	0.328986	0.328986	0.328986	0.188697	0.188697	0.108232	0.108232	0.108232	0.108232	0.328986	0.328986
196	0.328986	0.328986	0.328986	0.328986	0.328986	0.573573	0.328986	0.573573	1	1	0.188697	0.108232	0.188697	0.328986	0.188697	0.108232	0.108232	0.108232	0.108232	0.108232	0.108232	0.108232	0.108232	0.108232	0.108232	0.108232	0.108232	0.108232	0.108232	0.108232	0.108232	0.328986	0.328986	0.328986	0.328986	0.188697	0.108232	0.328986	0.328986	0.328986	0.328986	0.188697	0.188697	0.108232	0.108232	0.108232	0.108232	0.328986	0.328986
197	0.328986	0.328986	0.328986	0.328986	0.328986	0.573573	0.328986	0.573573	1	1	0.188697	0.108232	0.188697	0.328986	0.188697	0.108232	0.108232	0.108232	0.108232	0.108232	0.108232	0.108232	0.108232	0.108232	0.108232	0.108232	0.108232	0.108232	0.108232	0.108232	0.108232	0.328986	0.328986	0.328986	0.328986	0.188697	0.108232	0.328986	0.328986	0.328986	0.328986	0.188697	0.188697	0.108232	0.108232	0.108232	0.108232	0.328986	0.328986
198	0.108232	0.108232	0.108232	0.108232	0.328986	0.0620787	0.0356067	0.0620787	0.108232	0.108232	0.0620787	0.108232	0.188697	0.328986	0.188697	0.0356067	0.0356067	0.0356067	0.0356067	0.0356067	0.0356067	0.0356067	0.0356067	0.0356067	0.0356067	0.0356067	0.0356067	0.0356067	0.0356067	0.0356067	0.0356067	0.108232	0.108232	0.108232	0.108232	0.188697	0.0356067	0.108232	0.108232	0.108232	0.108232	0.0620787	0.188697	0.108232	0.108232	0.108232	0.108232	0.108232	0.108232
199	0.108232	0.328986	0.328986	0.328986	0.108232	0.188697	0.328986	0.188697	0.328986	0.328986	0.0620787	0.0356067	0.0620787	0.108232	0.0620787	0.108232	0.108232	0.108232	0.108232	0.108232	0.108232	0.108232	0.108232	0.108232	0.108232	0.108232	0.108232	0.108232	0.108232	0.108232	0.108232	0.108232	0.108232	0.108232	0.108232	0.188697	0.108232	0.108232	0.108232	0.108232	0.108232	0.188697	0.0620787	0.0356067	0.0356067	0.0356067	0.0356067	0.108232	0.108232
200	0.328986	0.328986	0.328986	0.328986	0.328986	0.573573	0.328986	0.573573	1	1	0.188697	0.108232	0.188697	0.328986	0.188697	0.108232	0.108232	0.108232	0.108232	0.108232	0.108232	0.108232	0.108232	0.108232	0.108232	0.108232	0.108232	0.108232	0.108232	0.108232	0.108232	0.328986	0.328986	0.328986	0.328986	0.188697	0.108232	0.328986	0.328986	0.328986	0.328986	0.188697	0.188697	0.108232	0.108232	0.108232	0.108232	0.328986	0.328986
201	0.328986	0.328986	0.328986	0.328986	0.328986	0.188697	0.108232	0.188697	0.328986	0.328986	0.188697	0.108232	0.188697	0.328986	0.188697	0.0356067	0.0356067	0.0356067	0.0356067	0.0356067	0.0356067	0.0356067	0.0356067	0.0356067	0.0356067	0.0356067	0.0356067	0.0356067	0.0356067	0.0356067	0.0356067	0.328986	0.328986	0.328986	0.328986	0.188697	0.0356067	0.328986	0.328986	0.328986	0.328986	0.188697	0.188697	0.108232	0.108232	0.108232	0.108232	0.328986	0.328986
202	0.188697	0.188697	0.188697	0.188697	0.188697	0.108232	0.0620787	0.108232	0.188697	0.188697	0.108232	0.0620787	0.108232	0.188697	0.108232	0.020423	0.020423	0.020423	0.020423	0.020423	0.020423	0.020423	0.020423	0.020423	0.020423	0.020423	0.020423	0.020423	0.020423	0.020423	0.020423	0.188697	0.188697	0.188697	0.188697	0.108232	0.020423	0.188697	0.188697	0.188697	0.188697	0.108232	0.108232	0.0620787	0.0620787	0.0620787	0.0620787	0.188697	0.188697
203	0.188697	0.573573	0.573573	0.573573	0.188697	0.108232	0.188697	0.108232	0.188697	0.188697	0.108232	0.0620787	0.108232	0.188697	0.108232	0.0620787	0.0620787	0.0620787	0.0620787	0.0620787	0.0620787	0.0620787	0.0620787	0.0620787	0.0620787	0.0620787	0.0620787	0.0620787	0.0620787	0.0620787	0.0620787	0.188697	0.188697	0.188697	0.188697	0.328986	0.0620787	0.188697	0.188697	0.188697	0.188697	1	0.108232	0.0620787	0.0620787	0.0620787	0.0620787	0.188697	0.573573
204	0.328986	0.328986	0.328986	0.328986	0.328986	0.573573	0.328986	0.573573	1	1	0.188697	0.108232	0.188697	0.328986	0.188697	0.108232	0.108232	0.108232	0.108232	0.108232	0.108232	0.108232	0.108232	0.108232	0.108232	0.108232	0.108232	0.108232	0.108232	0.108232	0.108232	0.328986	0.328986	0.328986	0.328986	0.188697	0.108232	0.328986	0.328986	0.328986	0.328986	0.188697	0.188697	0.108232	0.108232	0.108232	0.108232	0.328986	0.328986
205	0.188697	0.573573	0.573573	0.573573	0.188697	0.108232	0.188697	0.108232	0.188697	0.188697	0.108232	0.0620787	0.108232	0.188697	0.108232	0.0620787	0.0620787	0.0620787	0.0620787	0.0620787	0.0620787	0.0620787	0.0620787	0.0620787	0.0620787	0.0620787	0.0620787	0.0620787	0.0620787	0.0620787	0.0620787	0.188697	0.188697	0.188697	0.188697	0.328986	0.0620787	0.188697	0.188697	0.188697	0.188697	1	0.108232	0.0620787	0.0620787	0.0620787	0.0620787	0.188697	0.573573
206	0.188697	0.573573	0.573573	0.573573	0.188697	0.328986	0.573573	0.328986	0.573573	0.573573	0.108232	0.0620787	0.108232	0.188697	0.108232	0.188697	0.188697	0.188697	0.188697	0.188697	0.188697	0.188697	0.188697	0.188697	0.188697	0.188697	0.188697	0.188697	0.188697	0.188697	0.188697	0.188697	0.188697	0.188697	0.188697	0.328986	0.188697	0.188697	0.188697	0.188697	0.188697	0.328986	0.108232	0.0620787	0.0620787	0.0620787	0.0620787	0.188697	0.188697
207	0.188697	0.573573	0.573573	0.573573	0.188697	0.108232	0.188697	0.108232	0.188697	0.188697	0.108232	0.0620787	0.108232	0.188697	0.108232	0.0620787	0.0620787	0.0620787	0.0620787	0.0620787	0.0620787	0.0620787	0.0620787	0.0620787	0.0620787	0.0620787	0.0620787	0.0620787	0.0620787	0.0620787	0.0620787	0.188697	0.188697	0.188697	0.188697	0.328986	0.0620787	0.188697	0.188697	0.188697	0.188697	1	0.108232	0.0620787	0.0620787	0.0620787	0.0620787	0.188697	0.573573
208	0.328986	1	1	1	0.328986	0.188697	0.328986	0.188697	0.328986	0.328986	0.188697	0.108232	0.188697	0.328986	0.188697	0.108232	0.108232	0.108232	0.108232	0.108232	0.108232	0.108232	0.108232	0.108232	0.108232	0.108232	0.108232	0.108232	0.108232	0.108232	0.108232	0.328986	0.328986	0.328986	0.328986	0.573573	0.108232	0.328986	0.328986	0.328986	0.328986	0.573573	0.188697	0.108232	0.108232	0.108232	0.108232	0.328986	0.328986
209	0.328986	1	1	1	0.328986	0.188697	0.328986	0.188697	0.328986	0.328986	0.188697	0.108232	0.188697	0.328986	0.188697	0.108232	0.108232	0.108232	0.108232	0.108232	0.108232	0.108232	0.108232	0.108232	0.108232	0.108232	0.108232	0.108232	0.108232	0.108232	0.108232	0.328986	0.328986	0.328986	0.328986	0.573573	0.108232	0.328986	0.328986	0.328986	0.328986	0.573573	0.188697	0.108232	0.108232	0.108232	0.108232	0.328986	0.328986
210	0.188697	0.573573	0.573573	0.573573	0.188697	0.108232	0.188697	0.108232	0.188697	0.188697	0.108232	0.0620787	0.108232	0.188697	0.108232	0.0620787	0.0620787	0.0620787	0.0620787	0.0620787	0.0620787	0.0620787	0.0620787	0.0620787	0.0620787	0.0620787	0.0620787	0.0620787	0.0620787	0.0620787	0.0620787	0.188697	0.188697	0.188697	0.188697	0.328986	0.0620787	0.188697	0.188697	0.188697	0.188697	1	0.108232	0.0620787	0.0620787	0.0620787	0.0620787	0.188697	0.573573
211	0.328986	0.328986	0.328986	0.328986	0.328986	0.188697	0.108232	0.188697	0.328986	0.328986	0.188697	0.108232	0.188697	0.328986	0.188697	0.0356067	0.0356067	0.0356067	0.0356067	0.0356067	0.0356067	0.0356067	0.0356067	0.0356067	0.0356067	0.0356067	0.0356067	0.0356067	0.0356067	0.0356067	0.0356067	0.328986	0.328986	0.328986	0.328986	0.188697	0.0356067	0.328986	0.328986	0.328986	0.328986	0.573573	0.188697	0.108232	0.108232	0.108232	0.108232	0.328986	1
212	0.188697	0.573573	0.573573	0.573573	0.188697	0.108232	0.188697	0.108232	0.188697	0.188697	0.108232	0.0620787	0.108232	0.188697	0.108232	0.0620787	0.0620787	0.0620787	0.0620787	0.0620787	0.0620787	0.0620787	0.0620787	0.0620787	0.0620787	0.0620787	0.0620787	0.0620787	0.0620787	0.0620787	0.0620787	0.188697	0.188697	0.188697	0.188697	0.328986	0.0620787	0.188697	0.188697	0.188697	0.188697	1	0.108232	0.0620787	0.0620787	0.0620787	0.0620787	0.188697	0.573573
213	0.188697	0.573573	0.573573	0.573573	0.188697	0.108232	0.188697	0.108232	0.188697	0.188697	0.108232	0.0620787	0.108232	0.188697	0.108232	0.0620787	0.0620787	0.0620787	0.0620787	0.0620787	0.0620787	0.0620787	0.0620787	0.0620787	0.0620787	0.0620787	0.0620787	0.0620787	0.0620787	0.0620787	0.0620787	0.188697	0.188697	0.188697	0.188697	0.328986	0.0620787	0.188697	0.188697	0.188697	0.188697	1	0.108232	0.0620787	0.0620787	0.0620787	0.0620787	0.188697	0.573573
214	0.328986	0.328986	0.328986	0.328986	0.328986	0.188697	0.108232	0.188697	0.328986	0.328986	0.188697	0.108232	0.188697	0.328986	0.188697	0.0356067	0.0356067	0.0356067	0.0356067	0.0356067	0.0356067	0.0356067	0.0356067	0.0356067	0.0356067	0.0356067	0.0356067	0.0356067	0.0356067	0.0356067	0.0356067	0.328986	0.328986	0.328986	0.328986	0.188697	0.0356067	0.328986	0.328986	0.328986	0.328986	0.573573	0.188697	0.108232	0.108232	0.108232	0.108232	0.328986	1
215	0.108232	0.328986	0.328986	0.328986	0.108232	0.188697	0.328986	0.188697	0.328986	0.328986	0.0620787	0.0356067	0.0620787	0.108232	0.0620787	0.108232	0.108232	0.108232	0.108232	0.108232	0.108232	0.108232	0.108232	0.108232	0.108232	0.108232	0.108232	0.108232	0.108232	0.108232	0.108232	0.108232	0.108232	0.108232	0.108232	0.188697	0.108232	0.108232	0.108232	0.108232	0.108232	0.188697	0.0620787	0.0356067	0.0356067	0.0356067	0.0356067	0.108232	0.108232
216	0.328986	0.328986	0.328986	0.328986	0.328986	0.188697	0.108232	0.188697	0.328986	0.328986	0.188697	0.108232	0.188697	0.328986	0.188697	0.0356067	0.0356067	0.0356067	0.0356067	0.0356067	0.0356067	0.0356067	0.0356067	0.0356067	0.0356067	0.0356067	0.0356067	0.0356067	0.0356067	0.0356067	0.0356067	0.328986	0.328986	0.328986	0.328986	0.188697	0.0356067	0.328986	0.328986	0.328986	0.328986	0.573573	0.188697	0.108232	0.108232	0.108232	0.108232	0.328986	1
217	0.188697	0.573573	0.573573	0.573573	0.188697	0.108232	0.188697	0.108232	0.188697	0.188697	0.108232	0.0620787	0.108232	0.188697	0.108232	0.0620787	0.0620787	0.0620787	0.0620787	0.0620787	0.0620787	0.0620787	0.0620787	0.0620787	0.0620787	0.0620787	0.0620787	0.0620787	0.0620787	0.0620787	0.0620787	0.188697	0.188697	0.188697	0.188697	0.328986	0.0620787	0.188697	0.188697	0.188697	0.188697	1	0.108232	0.0620787	0.0620787	0.0620787	0.0620787	0.188697	0.573573
218	0.188697	0.573573	0.573573	0.573573	0.188697	0.108232	0.188697	0.108232	0.188697	0.188697	0.108232	0.0620787	0.108232	0.188697	0.108232	0.0620787	0.0620787	0.0620787	0.0620787	0.0620787	0.0620787	0.0620787	0.0620787	0.0620787	0.0620787	0.0620787	0.0620787	0.0620787	0.0620787	0.0620787	0.0620787	0.188697	0.188697	0.188697	0.188697	0.328986	0.0620787	0.188697	0.188697	0.188697	0.188697	1	0.108232	0.0620787	0.0620787	0.0620787	0.0620787	0.188697	0.573573
219	0.108232	0.108232	0.108232	0.108232	0.328986	0.0620787	0.0356067	0.0620787	0.108232	0.108232	0.573573	1	0.573573	0.328986	0.573573	0.0356067	0.0356067	0.0356067	0.0356067	0.0356067	0.0356067	0.0356067	0.0356067	0.0356067	0.0356067	0.0356067	0.0356067	0.0356067	0.0356067	0.0356067	0.0356067	0.108232	0.108232	0.108232	0.108232	0.188697	0.0356067	0.108232	0.108232	0.108232	0.108232	0.0620787	0.573573	1	1	1	1	0.328986	0.108232
220	0.328986	0.328986	0.328986	0.328986	1	0.188697	0.108232	0.188697	0.328986	0.328986	0.188697	0.328986	0.573573	1	0.573573	0.108232	0.108232	0.108232	0.108232	0.108232	0.108232	0.108232	0.108232	0.108232	0.108232	0.108232	0.108232	0.108232	0.108232	0.108232	0.108232	0.328986	0.328986	0.328986	0.328986	0.573573	0.108232	0.328986	0.328986	0.328986	0.328986	0.188697	0.573573	0.328986	0.328986	0.328986	0.328986	0.328986	0.328986
221	0.328986	0.328986	0.328986	0.328986	1	0.188697	0.108232	0.188697	0.328986	0.328986	0.188697	0.328986	0.573573	1	0.573573	0.108232	0.108232	0.108232	0.108232	0.108232	0.108232	0.108232	0.108232	0.108232	0.108232	0.108232	0.108232	0.108232	0.108232	0.108232	0.108232	0.328986	0.328986	0.328986	0.328986	0.573573	0.108232	0.328986	0.328986	0.328986	0.328986	0.188697	0.573573	0.328986	0.328986	0.328986	0.328986	0.328986	0.328986
222	0.188697	0.188697	0.188697	0.188697	0.188697	0.108232	0.0620787	0.108232	0.188697	0.188697	0.108232	0.0620787	0.108232	0.188697	0.108232	0.020423	0.020423	0.020423	0.020423	0.020423	0.020423	0.020423	0.020423	0.020423	0.020423	0.020423	0.020423	0.020423	0.020423	0.020423	0.020423	0.188697	0.188697	0.188697	0.188697	0.108232	0.020423	0.188697	0.188697	0.188697	0.188697	0.108232	0.108232	0.0620787	0.0620787	0.0620787	0.0620787	0.188697	0.188697
223	0.188697	0.573573	0.573573	0.573573	0.188697	0.108232	0.188697	0.108232	0.188697	0.188697	0.108232	0.0620787	0.108232	0.188697	0.108232	0.0620787	0.0620787	0.0620787	0.0620787	0.0620787	0.0620787	0.0620787	0.0620787	0.0620787	0.0620787	0.0620787	0.0620787	0.0620787	0.0620787	0.0620787	0.0620787	0.188697	0.188697	0.188697	0.188697	0.328986	0.0620787	0.188697	0.188697	0.188697	0.188697	1	0.108232	0.0620787	0.0620787	0.0620787	0.0620787	0.188697	0.573573
224	0.188697	0.188697	0.188697	0.188697	0.188697	0.108232	0.0620787	0.108232	0.188697	0.188697	0.108232	0.0620787	0.108232	0.188697	0.108232	0.020423	0.020423	0.020423	0.020423	0.020423	0.020423	0.020423	0.020423	0.020423	0.020423	0.020423	0.020423	0.020423	0.020423	0.020423	0.020423	0.188697	0.188697	0.188697	0.188697	0.108232	0.020423	0.188697	0.188697	0.188697	0.188697	0.108232	0.108232	0.0620787	0.0620787	0.0620787	0.0620787	0.188697	0.188697
225	0.188697	0.188697	0.188697	0.188697	0.188697	0.108232	0.0620787	0.108232	0.188697	0.188697	0.108232	0.0620787	0.108232	0.188697	0.108232	0.020423	0.020423	0.020423	0.020423	0.020423	0.020423	0.020423	0.020423	0.020423	0.020423	0.020423	0.020423	0.020423	0.020423	0.020423	0.020423	0.188697	0.188697	0.188697	0.188697	0.108232	0.020423	0.188697	0.188697	0.188697	0.188697	0.108232	0.108232	0.0620787	0.0620787	0.0620787	0.0620787	0.188697	0.188697
226	0.328986	0.328986	0.328986	0.328986	1	0.188697	0.108232	0.188697	0.328986	0.328986	0.188697	0.328986	0.573573	1	0.573573	0.108232	0.108232	0.108232	0.108232	0.108232	0.108232	0.108232	0.108232	0.108232	0.108232	0.108232	0.108232	0.108232	0.108232	0.108232	0.108232	0.328986	0.328986	0.328986	0.328986	0.573573	0.108232	0.328986	0.328986	0.328986	0.328986	0.188697	0.573573	0.328986	0.328986	0.328986	0.328986	0.328986	0.328986
227	0.108232	0.328986	0.328986	0.328986	0.108232	0.188697	0.328986	0.188697	0.328986	0.328986	0.0620787	0.0356067	0.0620787	0.108232	0.0620787	0.108232	0.108232	0.108232	0.108232	0.108232	0.108232	0.108232	0.108232	0.108232	0.108232	0.108232	0.108232	0.108232	0.108232	0.108232	0.108232	0.108232	0.108232	0.108232	0.108232	0.188697	0.108232	0.108232	0.108232	0.108232	0.108232	0.188697	0.0620787	0.0356067	0.0356067	0.0356067	0.0356067	0.108232	0.108232
228	0.188697	0.573573	0.573573	0.573573	0.188697	0.108232	0.188697	0.108232	0.188697	0.188697	0.108232	0.0620787	0.108232	0.188697	0.108232	0.188697	0.188697	0.188697	0.188697	0.188697	0.188697	0.188697	0.188697	0.188697	0.188697	0.188697	0.188697	0.188697	0.188697	0.188697	0.188697	0.188697	0.188697	0.188697	0.188697	0.328986	0.188697	0.188697	0.188697	0.188697	0.188697	0.328986	0.108232	0.0620787	0.0620787	0.0620787	0.0620787	0.188697	0.188697
229	0.328986	0.328986	0.328986	0.328986	0.328986	0.573573	0.328986	0.573573	1	1	0.188697	0.108232	0.188697	0.328986	0.188697	0.108232	0.108232	0.108232	0.108232	0.108232	0.108232	0.108232	0.108232	0.108232	0.108232	0.108232	0.108232	0.108232	0.108232	0.108232	0.108232	0.328986	0.328986	0.328986	0.328986	0.188697	0.108232	0.328986	0.328986	0.328986	0.328986	0.188697	0.188697	0.108232	0.108232	0.108232	0.108232	0.328986	0.328986
230	0.328986	0.328986	0.328986	0.328986	0.328986	0.573573	0.328986	0.573573	1	1	0.188697	0.108232	0.188697	0.328986	0.188697	0.108232	0.108232	0.108232	0.108232	0.108232	0.108232	0.108232	0.108232	0.108232	0.108232	0.108232	0.108232	0.108232	0.108232	0.108232	0.108232	0.328986	0.328986	0.328986	0.328986	0.188697	0.108232	0.328986	0.328986	0.328986	0.328986	0.188697	0.188697	0.108232	0.108232	0.108232	0.108232	0.328986	0.328986
231	0.328986	0.328986	0.328986	0.328986	0.328986	0.573573	0.328986	0.573573	1	1	0.188697	0.108232	0.188697	0.328986	0.188697	0.108232	0.108232	0.108232	0.108232	0.108232	0.108232	0.108232	0.108232	0.108232	0.108232	0.108232	0.108232	0.108232	0.108232	0.108232	0.108232	0.328986	0.328986	0.328986	0.328986	0.188697	0.108232	0.328986	0.328986	0.328986	0.328986	0.188697	0.188697	0.108232	0.108232	0.108232	0.108232	0.328986	0.328986
232	0.328986	0.328986	0.328986	0.328986	1	0.188697	0.108232	0.188697	0.328986	0.328986	0.188697	0.328986	0.573573	1	0.573573	0.108232	0.108232	0.108232	0.108232	0.108232	0.108232	0.108232	0.108232	0.108232	0.108232	0.108232	0.108232	0.108232	0.108232	0.108232	0.108232	0.328986	0.328986	0.328986	0.328986	0.573573	0.108232	0.328986	0.328986	0.328986	0.328986	0.188697	0.573573	0.328986	0.328986	0.328986	0.328986	0.328986	0.328986
233	0.188697	0.573573	0.573573	0.573573	0.188697	0.108232	0.188697	0.108232	0.188697	0.188697	0.108232	0.0620787	0.108232	0.188697	0.108232	0.0620787	0.0620787	0.0620787	0.0620787	0.0620787	0.0620787	0.0620787	0.0620787	0.0620787	0.0620787	0.0620787	0.0620787	0.0620787	0.0620787	0.0620787	0.0620787	0.188697	0.188697	0.188697	0.188697	0.328986	0.0620787	0.188697	0.188697	0.188697	0.188697	1	0.108232	0.0620787	0.0620787	0.0620787	0.0620787	0.188697	0.573573
234	0.328986	0.328986	0.328986	0.328986	0.328986	0.188697	0.108232	0.188697	0.328986	0.328986	0.188697	0.108232	0.188697	0.328986	0.188697	0.0356067	0.0356067	0.0356067	0.0356067	0.0356067	0.0356067	0.0356067	0.0356067	0.0356067	0.0356067	0.0356067	0.0356067	0.0356067	0.0356067	0.0356067	0.0356067	0.328986	0.328986	0.328986	0.328986	0.188697	0.0356067	0.328986	0.328986	0.328986	0.328986	0.573573	0.188697	0.108232	0.108232	0.108232	0.108232	0.328986	1
235	0.328986	0.328986	0.328986	0.328986	0.328986	0.188697	0.108232	0.188697	0.328986	0.328986	0.188697	0.108232	0.188697	0.328986	0.188697	0.0356067	0.0356067	0.0356067	0.0356067	0.0356067	0.0356067	0.0356067	0.0356067	0.0356067	0.0356067	0.0356067	0.0356067	0.0356067	0.0356067	0.0356067	0.0356067	0.328986	0.328986	0.328986	0.328986	0.188697	0.0356067	0.328986	0.328986	0.328986	0.328986	0.573573	0.188697	0.108232	0.108232	0.108232	0.108232	0.328986	1
236	0.328986	0.328986	0.328986	0.328986	0.328986	0.188697	0.108232	0.188697	0.328986	0.328986	0.188697	0.108232	0.188697	0.328986	0.188697	0.0356067	0.0356067	0.0356067	0.0356067	0.0356067	0.0356067	0.0356067	0.0356067	0.0356067	0.0356067	0.0356067	0.0356067	0.0356067	0.0356067	0.0356067	0.0356067	0.328986	0.328986	0.328986	0.328986	0.188697	0.0356067	0.328986	0.328986	0.328986	0.328986	0.573573	0.188697	0.108232	0.108232	0.108232	0.108232	0.328986	1
237	0.188697	0.573573	0.573573	0.573573	0.188697	0.108232	0.188697	0.108232	0.188697	0.188697	0.108232	0.0620787	0.108232	0.188697	0.108232	0.188697	0.188697	0.188697	0.188697	0.188697	0.188697	0.188697	0.188697	0.188697	0.188697	0.188697	0.188697	0.188697	0.188697	0.188697	0.188697	0.188697	0.188697	0.188697	0.188697	0.328986	0.188697	0.188697	0.188697	0.188697	0.188697	0.328986	0.108232	0.0620787	0.0620787	0.0620787	0.0620787	0.188697	0.188697
238	0.188697	0.573573	0.573573	0.573573	0.188697	0.108232	0.188697	0.108232	0.188697	0.188697	0.108232	0.0620787	0.108232	0.188697	0.108232	0.188697	0.188697	0.188697	0.188697	0.188697	0.188697	0.188697	0.188697	0.188697	0.188697	0.188697	0.188697	0.188697	0.188697	0.188697	0.188697	0.188697	0.188697	0.188697	0.188697	0.328986	0.188697	0.188697	0.188697	0.188697	0.188697	0.328986	0.108232	0.0620787	0.0620787	0.0620787	0.0620787	0.188697	0.188697
239	0.328986	0.328986	0.328986	0.328986	0.328986	0.188697	0.108232	0.188697	0.328986	0.328986	0.188697	0.108232	0.188697	0.328986	0.188697	0.0356067	0.0356067	0.0356067	0.0356067	0.0356067	0.0356067	0.0356067	0.0356067	0.0356067	0.0356067	0.0356067	0.0356067	0.0356067	0.0356067	0.0356067	0.0356067	0.328986	0.328986	0.328986	0.328986	0.188697	0.0356067	0.328986	0.328986	0.328986	0.328986	0.188697	0.188697	0.108232	0.108232	0.108232	0.108232	0.328986	0.328986
240	0.328986	0.328986	0.328986	0.328986	0.328986	0.188697	0.108232	0.188697	0.328986	0.328986	0.188697	0.108232	0.188697	0.328986	0.188697	0.0356067	0.0356067	0.0356067	0.0356067	0.0356067	0.0356067	0.0356067	0.0356067	0.0356067	0.0356067	0.0356067	0.0356067	0.0356067	0.0356067	0.0356067	0.0356067	0.328986	0.328986	1	1	0.188697	0.0356067	0.328986	0.328986	0.328986	0.328986	0.188697	0.188697	0.108232	0.108232	0.108232	0.108232	0.328986	0.328986
241	0.328986	0.328986	0.328986	0.328986	0.328986	0.188697	0.108232	0.188697	0.328986	0.328986	0.188697	0.108232	0.188697	0.328986	0.188697	0.0356067	0.0356067	0.0356067	0.0356067	0.0356067	0.0356067	0.0356067	0.0356067	0.0356067	0.0356067	0.0356067	0.0356067	0.0356067	0.0356067	0.0356067	0.0356067	0.328986	0.328986	0.328986	0.328986	0.188697	0.0356067	0.328986	0.328986	0.328986	0.328986	0.188697	0.188697	0.108232	0.108232	0.108232	0.108232	0.328986	0.328986
242	0.188697	0.188697	0.188697	0.188697	0.188697	0.108232	0.0620787	0.108232	0.188697	0.188697	0.108232	0.0620787	0.108232	0.188697	0.108232	0.020423	0.020423	0.020423	0.020423	0.020423	0.020423	0.020423	0.020423	0.020423	0.020423	0.020423	0.020423	0.020423	0.020423	0.020423	0.020423	0.188697	0.188697	0.188697	0.188697	0.108232	0.020423	0.188697	0.188697	0.188697	0.188697	0.108232	0.108232	0.0620787	0.0620787	0.0620787	0.0620787	0.188697	0.188697
243	0.188697	0.573573	0.573573	0.573573	0.188697	0.108232	0.188697	0.108232	0.188697	0.188697	0.108232	0.0620787	0.108232	0.188697	0.108232	0.0620787	0.0620787	0.0620787	0.0620787	0.0620787	0.0620787	0.0620787	0.0620787	0.0620787	0.0620787	0.0620787	0.0620787	0.0620787	0.0620787	0.0620787	0.0620787	0.188697	0.188697	0.188697	0.188697	0.328986	0.0620787	0.188697	0.188697	0.188697	0.188697	1	0.108232	0.0620787	0.0620787	0.0620787	0.0620787	0.188697	0.573573
244	0.328986	0.328986	0.328986	0.328986	0.328986	0.188697	0.108232	0.188697	0.328986	0.328986	0.188697	0.108232	0.188697	0.328986	0.188697	0.0356067	0.0356067	0.0356067	0.0356067	0.0356067	0.0356067	0.0356067	0.0356067	0.0356067	0.0356067	0.0356067	0.0356067	0.0356067	0.0356067	0.0356067	0.0356067	0.328986	0.328986	0.328986	0.328986	0.188697	0.0356067	0.328986	0.328986	0.328986	0.328986	0.188697	0.188697	0.108232	0.108232	0.108232	0.108232	0.328986	0.328986
245	0.188697	0.0620787	0.0620787	0.0620787	0.0620787	0.108232	0.0620787	0.108232	0.0620787	0.0620787	0.0356067	0.020423	0.0356067	0.0620787	0.0356067	0.00671888	0.00671888	0.00671888	0.00671888	0.00671888	0.00671888	0.00671888	0.00671888	0.00671888	0.00671888	0.00671888	0.00671888	0.00671888	0.00671888	0.00671888	0.00671888	0.0620787	0.0620787	0.0620787	0.0620787	0.0356067	0.00671888	0.0620787	0.0620787	0.0620787	0.0620787	0.0356067	0.0356067	0.020423	0.020423	0.020423	0.020423	0.0620787	0.0620787
246	0.328986	0.328986	0.328986	0.328986	0.328986	0.573573	0.328986	0.573573	1	1	0.188697	0.108232	0.188697	0.328986	0.188697	0.108232	0.108232	0.108232	0.108232	0.108232	0.108232	0.108232	0.108232	0.108232	0.108232	0.108232	0.108232	0.108232	0.108232	0.108232	0.108232	0.328986	0.328986	0.328986	0.328986	0.188697	0.108232	0.328986	0.328986	0.328986	0.328986	0.188697	0.188697	0.108232	0.108232	0.108232	0.108232	0.328986	0.328986
247	0.328986	0.328986	0.328986	0.328986	0.328986	0.188697	0.108232	0.188697	0.328986	0.328986	0.573573	0.328986	0.188697	0.328986	0.573573	0.0356067	0.0356067	0.0356067	0.0356067	0.0356067	0.0356067	0.0356067	0.0356067	0.0356067	0.0356067	0.0356067	0.0356067	0.0356067	0.0356067	0.0356067	0.0356067	0.328986	0.328986	0.328986	0.328986	0.188697	0.0356067	0.328986	0.328986	0.328986	0.328986	0.188697	0.573573	0.328986	0.328986	0.328986	0.328986	1	0.328986
248	0.188697	0.573573	0.573573	0.573573	0.188697	0.108232	0.188697	0.108232	0.188697	0.188697	0.108232	0.0620787	0.108232	0.188697	0.108232	0.0620787	0.0620787	0.0620787	0.0620787	0.0620787	0.0620787	0.0620787	0.0620787	0.0620787	0.0620787	0.0620787	0.0620787	0.0620787	0.0620787	0.0620787	0.0620787	0.188697	0.188697	0.188697	0.188697	0.328986	0.0620787	0.188697	0.188697	0.188697	0.188697	1	0.108232	0.0620787	0.0620787	0.0620787	0.0620787	0.188697	0.573573
249	0.188697	0.573573	0.573573	0.573573	0.188697	0.108232	0.188697	0.108232	0.188697	0.188697	0.108232	0.0620787	0.108232	0.188697	0.108232	0.0620787	0.0620787	0.0620787	0.0620787	0.0620787	0.0620787	0.0620787	0.0620787	0.0620787	0.0620787	0.0620787	0.0620787	0.0620787	0.0620787	0.0620787	0.0620787	0.188697	0.188697	0.188697	0.188697	0.328986	0.0620787	0.188697	0.188697	0.188697	0.188697	1	0.108232	0.0620787	0.0620787	0.0620787	0.0620787	0.188697	0.573573
250	0.0356067	0.108232	0.108232	0.108232	0.0356067	0.0620787	0.108232	0.0620787	0.108232	0.108232	0.020423	0.0117141	0.020423	0.0356067	0.020423	0.0356067	0.0356067	0.0356067	0.0356067	0.0356067	0.0356067	0.0356067	0.0356067	0.0356067	0.0356067	0.0356067	0.0356067	0.0356067	0.0356067	0.0356067	0.0356067	0.0356067	0.0356067	0.0356067	0.0356067	0.0620787	0.0356067	0.0356067	0.0356067	0.0356067	0.0356067	0.0620787	0.020423	0.0117141	0.0117141	0.0117141	0.0117141	0.0356067	0.0356067
251	0.188697	0.573573	0.573573	0.573573	0.188697	0.108232	0.188697	0.108232	0.188697	0.188697	0.108232	0.0620787	0.108232	0.188697	0.108232	0.0620787	0.0620787	0.0620787	0.0620787	0.0620787	0.0620787	0.0620787	0.0620787	0.0620787	0.0620787	0.0620787	0.0620787	0.0620787	0.0620787	0.0620787	0.0620787	0.188697	0.188697	0.188697	0.188697	0.328986	0.0620787	0.188697	0.188697	0.188697	0.188697	1	0.108232	0.0620787	0.0620787	0.0620787	0.0620787	0.188697	0.573573
252	0.188697	0.573573	0.573573	0.573573	0.188697	0.108232	0.188697	0.108232	0.188697	0.188697	0.108232	0.0620787	0.108232	0.188697	0.108232	0.0620787	0.0620787	0.0620787	0.0620787	0.0620787	0.0620787	0.0620787	0.0620787	0.0620787	0.0620787	0.0620787	0.0620787	0.0620787	0.0620787	0.0620787	0.0620787	0.188697	0.188697	0.188697	0.188697	0.328986	0.0620787	0.188697	0.188697	0.188697	0.188697	1	0.108232	0.0620787	0.0620787	0.0620787	0.0620787	0.188697	0.573573
253	0.328986	1	1	1	0.328986	0.188697	0.328986	0.188697	0.328986	0.328986	0.188697	0.108232	0.188697	0.328986	0.188697	0.108232	0.108232	0.108232	0.108232	0.108232	0.108232	0.108232	0.108232	0.108232	0.108232	0.108232	0.108232	0.108232	0.108232	0.108232	0.108232	0.328986	0.328986	0.328986	0.328986	0.573573	0.108232	0.328986	0.328986	0.328986	0.328986	0.573573	0.188697	0.108232	0.108232	0.108232	0.108232	0.328986	0.328986
254	0.188697	0.573573	0.573573	0.573573	0.188697	0.108232	0.188697	0.108232	0.188697	0.188697	0.108232	0.0620787	0.108232	0.188697	0.108232	0.0620787	0.0620787	0.0620787	0.0620787	0.0620787	0.0620787	0.0620787	0.0620787	0.0620787	0.0620787	0.0620787	0.0620787	0.0620787	0.0620787	0.0620787	0.0620787	0.188697	0.188697	0.188697	0.188697	0.328986	0.0620787	0.188697	0.188697	0.188697	0.188697	1	0.108232	0.0620787	0.0620787	0.0620787	0.0620787	0.188697	0.573573
255	0.188697	0.573573	0.573573	0.573573	0.188697	0.108232	0.188697	0.108232	0.188697	0.188697	0.108232	0.0620787	0.108232	0.188697	0.108232	0.0620787	0.0620787	0.0620787	0.0620787	0.0620787	0.0620787	0.0620787	0.0620787	0.0620787	0.0620787	0.0620787	0.0620787	0.0620787	0.0620787	0.0620787	0.0620787	0.188697	0.188697	0.188697	0.188697	0.328986	0.0620787	0.188697	0.188697	0.188697	0.188697	1	0.108232	0.0620787	0.0620787	0.0620787	0.0620787	0.188697	0.573573
256	0.0117141	0.0356067	0.0356067	0.0356067	0.0117141	0.020423	0.0356067	0.020423	0.0356067	0.0356067	0.00671888	0.00385377	0.00671888	0.0117141	0.00671888	0.108232	0.108232	0.108232	0.108232	0.108232	0.108232	0.108232	0.108232	0.108232	0.108232	0.108232	0.108232	0.108232	0.108232	0.108232	0.108232	0.0117141	0.0117141	0.0117141	0.0117141	0.020423	0.108232	0.0117141	0.0117141	0.0117141	0.0117141	0.020423	0.00671888	0.00385377	0.00385377	0.00385377	0.00385377	0.0117141	0.0117141
257	0.188697	0.573573	0.573573	0.573573	0.188697	0.108232	0.188697	0.108232	0.188697	0.188697	0.108232	0.0620787	0.108232	0.188697	0.108232	0.0620787	0.0620787	0.0620787	0.0620787	0.0620787	0.0620787	0.0620787	0.0620787	0.0620787	0.0620787	0.0620787	0.0620787	0.0620787	0.0620787	0.0620787	0.0620787	0.188697	0.188697	0.188697	0.188697	0.328986	0.0620787	0.188697	0.188697	0.188697	0.188697	1	0.108232	0.0620787	0.0620787	0.0620787	0.0620787	0.188697	0.573573
258	0.0117141	0.0356067	0.0356067	0.0356067	0.0117141	0.020423	0.0356067	0.020423	0.0356067	0.0356067	0.00671888	0.00385377	0.00671888	0.0117141	0.00671888	0.108232	0.108232	0.108232	0.108232	0.108232	0.108232	0.108232	0.108232	0.108232	0.108232	0.108232	0.108232	0.108232	0.108232	0.108232	0.108232	0.0117141	0.0117141	0.0117141	0.0117141	0.020423	0.108232	0.0117141	0.0117141	0.0117141	0.0117141	0.020423	0.00671888	0.00385377	0.00385377	0.00385377	0.00385377	0.0117141	0.0117141
259	0.0117141	0.0356067	0.0356067	0.0356067	0.0117141	0.020423	0.0356067	0.020423	0.0356067	0.0356067	0.00671888	0.00385377	0.00671888	0.0117141	0.00671888	0.108232	0.108232	0.108232	0.108232	0.108232	0.108232	0.108232	0.108232	0.108232	0.108232	0.108232	0.108232	0.108232	0.108232	0.108232	0.108232	0.0117141	0.0117141	0.0117141	0.0117141	0.020423	0.108232	0.0117141	0.0117141	0.0117141	0.0117141	0.020423	0.00671888	0.00385377	0.00385377	0.00385377	0.00385377	0.0117141	0.0117141
260	0.188697	0.573573	0.573573	0.573573	0.188697	0.108232	0.188697	0.108232	0.188697	0.188697	0.108232	0.0620787	0.108232	0.188697	0.108232	0.0620787	0.0620787	0.0620787	0.0620787	0.0620787	0.0620787	0.0620787	0.0620787	0.0620787	0.0620787	0.0620787	0.0620787	0.0620787	0.0620787	0.0620787	0.0620787	0.188697	0.188697	0.188697	0.188697	0.328986	0.0620787	0.188697	0.188697	0.188697	0.188697	1	0.108232	0.0620787	0.0620787	0.0620787	0.0620787	0.188697	0.573573
261	0.328986	0.328986	0.328986	0.328986	0.328986	0.188697	0.108232	0.188697	0.328986	0.328986	0.188697	0.108232	0.188697	0.328986	0.188697	0.0356067	0.0356067	0.0356067	0.0356067	0.0356067	0.0356067	0.0356067	0.0356067	0.0356067	0.0356067	0.0356067	0.0356067	0.0356067	0.0356067	0.0356067	0.0356067	0.328986	0.328986	0.328986	0.328986	0.188697	0.0356067	0.328986	0.328986	0.328986	0.328986	0.573573	0.188697	0.108232	0.108232	0.108232	0.108232	0.328986	1
262	0.0117141	0.0356067	0.0356067	0.0356067	0.0117141	0.020423	0.0356067	0.020423	0.0356067	0.0356067	0.00671888	0.00385377	0.00671888	0.0117141	0.00671888	0.108232	0.108232	0.108232	0.108232	0.108232	0.108232	0.108232	0.108232	0.108232	0.108232	0.108232	0.108232	0.108232	0.108232	0.108232	0.108232	0.0117141	0.0117141	0.0117141	0.0117141	0.020423	0.108232	0.0117141	0.0117141	0.0117141	0.0117141	0.020423	0.00671888	0.00385377	0.00385377	0.00385377	0.00385377	0.0117141	0.0117141
263	0.188697	0.573573	0.573573	0.573573	0.188697	0.108232	0.188697	0.108232	0.188697	0.188697	0.108232	0.0620787	0.108232	0.188697	0.108232	0.0620787	0.0620787	0.0620787	0.0620787	0.0620787	0.0620787	0.0620787	0.0620787	0.0620787	0.0620787	0.0620787	0.0620787	0.0620787	0.0620787	0.0620787	0.0620787	0.188697	0.188697	0.188697	0.188697	0.328986	0.0620787	0.188697	0.188697	0.188697	0.188697	1	0.108232	0.0620787	0.0620787	0.0620787	0.0620787	0.188697	0.573573
264	0.188697	0.188697	0.188697	0.188697	0.188697	0.328986	0.188697	0.328986	0.573573	0.573573	0.108232	0.0620787	0.108232	0.188697	0.108232	0.0620787	0.0620787	0.0620787	0.0620787	0.0620787	0.0620787	0.0620787	0.0620787	0.0620787	0.0620787	0.0620787	0.0620787	0.0620787	0.0620787	0.0620787	0.0620787	0.573573	0.573573	0.188697	0.188697	0.108232	0.0620787	0.573573	0.573573	0.573573	0.573573	0.108232	0.108232	0.0620787	0.0620787	0.0620787	0.0620787	0.188697	0.188697
265	0.188697	0.188697	0.188697	0.188697	0.188697	0.328986	0.188697	0.328986	0.573573	0.573573	0.108232	0.0620787	0.108232	0.188697	0.108232	0.0620787	0.0620787	0.0620787	0.0620787	0.0620787	0.0620787	0.0620787	0.0620787	0.0620787	0.0620787	0.0620787	0.0620787	0.0620787	0.0620787	0.0620787	0.0620787	0.573573	0.573573	0.188697	0.188697	0.108232	0.0620787	0.573573	0.573573	0.573573	0.573573	0.108232	0.108232	0.0620787	0.0620787	0.0620787	0.0620787	0.188697	0.188697
266	0.188697	0.188697	0.188697	0.188697	0.188697	0.328986	0.188697	0.328986	0.573573	0.573573	0.108232	0.0620787	0.108232	0.188697	0.108232	0.0620787	0.0620787	0.0620787	0.0620787	0.0620787	0.0620787	0.0620787	0.0620787	0.0620787	0.0620787	0.0620787	0.0620787	0.0620787	0.0620787	0.0620787	0.0620787	0.573573	0.573573	0.188697	0.188697	0.108232	0.0620787	0.573573	0.573573	0.573573	0.573573	0.108232	0.108232	0.0620787	0.0620787	0.0620787	0.0620787	0.188697	0.188697
267	0.188697	0.188697	0.188697	0.188697	0.188697	0.328986	0.188697	0.328986	0.573573	0.573573	0.108232	0.0620787	0.108232	0.188697	0.108232	0.0620787	0.0620787	0.0620787	0.0620787	0.0620787	0.0620787	0.0620787	0.0620787	0.0620787	0.0620787	0.0620787	0.0620787	0.0620787	0.0620787	0.0620787	0.0620787	0.573573	0.573573	0.188697	0.188697	0.108232	0.0620787	0.573573	0.573573	0.573573	0.573573	0.108232	0.108232	0.0620787	0.0620787	0.0620787	0.0620787	0.188697	0.188697
268	0.328986	0.328986	0.328986	0.328986	0.328986	0.188697	0.108232	0.188697	0.328986	0.328986	0.188697	0.108232	0.188697	0.328986	0.188697	0.0356067	0.0356067	0.0356067	0.0356067	0.0356067	0.0356067	0.0356067	0.0356067	0.0356067	0.0356067	0.0356067	0.0356067	0.0356067	0.0356067	0.0356067	0.0356067	0.328986	0.328986	0.328986	0.328986	0.188697	0.0356067	0.328986	0.328986	0.328986	0.328986	0.573573	0.188697	0.108232	0.108232	0.108232	0.108232	0.328986	1
269	0.328986	0.328986	0.328986	0.328986	0.328986	0.188697	0.108232	0.188697	0.328986	0.328986	0.188697	0.108232	0.188697	0.328986	0.188697	0.0356067	0.0356067	0.0356067	0.0356067	0.0356067	0.0356067	0.0356067	0.0356067	0.0356067	0.0356067	0.0356067	0.0356067	0.0356067	0.0356067	0.0356067	0.0356067	0.328986	0.328986	0.328986	0.328986	0.188697	0.0356067	0.328986	0.328986	0.328986	0.328986	0.188697	0.188697	0.108232	0.108232	0.108232	0.108232	0.328986	0.328986
270	0.328986	0.328986	0.328986	0.328986	0.328986	0.188697	0.108232	0.188697	0.328986	0.328986	0.188697	0.108232	0.188697	0.328986	0.188697	0.0356067	0.0356067	0.0356067	0.0356067	0.0356067	0.0356067	0.0356067	0.0356067	0.0356067	0.0356067	0.0356067	0.0356067	0.0356067	0.0356067	0.0356067	0.0356067	0.328986	0.328986	0.328986	0.328986	0.188697	0.0356067	0.328986	0.328986	0.328986	0.328986	0.188697	0.188697	0.108232	0.108232	0.108232	0.108232	0.328986	0.328986
271	0.573573	0.188697	0.188697	0.188697	0.188697	0.328986	0.188697	0.328986	0.188697	0.188697	0.108232	0.0620787	0.108232	0.188697	0.108232	0.020423	0.020423	0.020423	0.020423	0.020423	0.020423	0.020423	0.020423	0.020423	0.020423	0.020423	0.020423	0.020423	0.020423	0.020423	0.020423	0.188697	0.188697	0.188697	0.188697	0.108232	0.020423	0.188697	0.188697	0.188697	0.188697	0.108232	0.108232	0.0620787	0.0620787	0.0620787	0.0620787	0.188697	0.188697
272	0.328986	0.328986	0.328986	0.328986	0.328986	0.188697	0.108232	0.188697	0.328986	0.328986	0.188697	0.108232	0.188697	0.328986	0.188697	0.0356067	0.0356067	0.0356067	0.0356067	0.0356067	0.0356067	0.0356067	0.0356067	0.0356067	0.0356067	0.0356067	0.0356067	0.0356067	0.0356067	0.0356067	0.0356067	0.328986	0.328986	0.328986	0.328986	0.188697	0.0356067	0.328986	0.328986	0.328986	0.328986	0.573573	0.188697	0.108232	0.108232	0.108232	0.108232	0.328986	1
273	0.328986	0.328986	0.328986	0.328986	0.328986	0.188697	0.108232	0.188697	0.328986	0.328986	0.188697	0.108232	0.188697	0.328986	0.188697	0.0356067	0.0356067	0.0356067	0.0356067	0.0356067	0.0356067	0.0356067	0.0356067	0.0356067	0.0356067	0.0356067	0.0356067	0.0356067	0.0356067	0.0356067	0.0356067	0.328986	0.328986	1	1	0.188697	0.0356067	0.328986	0.328986	0.328986	0.328986	0.188697	0.188697	0.108232	0.108232	0.108232	0.108232	0.328986	0.328986
274	0.328986	0.328986	0.328986	0.328986	0.328986	0.188697	0.108232	0.188697	0.328986	0.328986	0.188697	0.108232	0.188697	0.328986	0.188697	0.0356067	0.0356067	0.0356067	0.0356067	0.0356067	0.0356067	0.0356067	0.0356067	0.0356067	0.0356067	0.0356067	0.0356067	0.0356067	0.0356067	0.0356067	0.0356067	0.328986	0.328986	0.328986	0.328986	0.188697	0.0356067	0.328986	0.328986	0.328986	0.328986	0.573573	0.188697	0.108232	0.108232	0.108232	0.108232	0.328986	1
275	0.328986	0.328986	0.328986	0.328986	0.328986	0.188697	0.108232	0.188697	0.328986	0.328986	0.188697	0.108232	0.188697	0.328986	0.188697	0.0356067	0.0356067	0.0356067	0.0356067	0.0356067	0.0356067	0.0356067	0.0356067	0.0356067	0.0356067	0.0356067	0.0356067	0.0356067	0.0356067	0.0356067	0.0356067	0.328986	0.328986	0.328986	0.328986	0.188697	0.0356067	0.328986	0.328986	0.328986	0.328986	0.573573	0.188697	0.108232	0.108232	0.108232	0.108232	0.328986	1
276	0.188697	0.573573	0.573573	0.573573	0.188697	0.108232	0.188697	0.108232	0.188697	0.188697	0.108232	0.0620787	0.108232	0.188697	0.108232	0.0620787	0.0620787	0.0620787	0.0620787	0.0620787	0.0620787	0.0620787	0.0620787	0.0620787	0.0620787	0.0620787	0.0620787	0.0620787	0.0620787	0.0620787	0.0620787	0.188697	0.188697	0.188697	0.188697	0.328986	0.0620787	0.188697	0.188697	0.188697	0.188697	1	0.108232	0.0620787	0.0620787	0.0620787	0.0620787	0.188697	0.573573
277	0.328986	0.328986	0.328986	0.328986	0.328986	0.573573	0.328986	0.573573	1	1	0.188697	0.108232	0.188697	0.328986	0.188697	0.108232	0.108232	0.108232	0.108232	0.108232	0.108232	0.108232	0.108232	0.108232	0.108232	0.108232	0.108232	0.108232	0.108232	0.108232	0.108232	0.328986	0.328986	0.328986	0.328986	0.188697	0.108232	0.328986	0.328986	0.328986	0.328986	0.188697	0.188697	0.108232	0.108232	0.108232	0.108232	0.328986	0.328986
278	0.328986	0.328986	0.328986	0.328986	0.328986	0.573573	0.328986	0.573573	1	1	0.188697	0.108232	0.188697	0.328986	0.188697	0.108232	0.108232	0.108232	0.108232	0.108232	0.108232	0.108232	0.108232	0.108232	0.108232	0.108232	0.108232	0.108232	0.108232	0.108232	0.108232	0.328986	0.328986	0.328986	0.328986	0.188697	0.108232	0.328986	0.328986	0.328986	0.328986	0.188697	0.188697	0.108232	0.108232	0.108232	0.108232	0.328986	0.328986
279	0.188697	0.188697	0.188697	0.188697	0.573573	0.108232	0.0620787	0.108232	0.188697	0.188697	0.328986	0.573573	1	0.573573	0.328986	0.0620787	0.0620787	0.0620787	0.0620787	0.0620787	0.0620787	0.0620787	0.0620787	0.0620787	0.0620787	0.0620787	0.0620787	0.0620787	0.0620787	0.0620787	0.0620787	0.188697	0.188697	0.188697	0.188697	0.328986	0.0620787	0.188697	0.188697	0.188697	0.188697	0.108232	0.328986	0.573573	0.573573	0.573573	0.573573	0.188697	0.188697
280	0.188697	0.573573	0.573573	0.573573	0.573573	0.108232	0.188697	0.108232	0.188697	0.188697	0.108232	0.188697	0.328986	0.573573	0.328986	0.188697	0.188697	0.188697	0.188697	0.188697	0.188697	0.188697	0.188697	0.188697	0.188697	0.188697	0.188697	0.188697	0.188697	0.188697	0.188697	0.188697	0.188697	0.188697	0.188697	1	0.188697	0.188697	0.188697	0.188697	0.188697	0.328986	0.328986	0.188697	0.188697	0.188697	0.188697	0.188697	0.188697
281	0.108232	0.328986	0.328986	0.328986	0.328986	0.0620787	0.108232	0.0620787	0.108232	0.108232	0.0620787	0.108232	0.188697	0.328986	0.188697	0.108232	0.108232	0.108232	0.108232	0.108232	0.108232	0.108232	0.108232	0.108232	0.108232	0.108232	0.108232	0.108232	0.108232	0.108232	0.108232	0.108232	0.108232	0.108232	0.108232	0.573573	0.108232	0.108232	0.108232	0.108232	0.108232	0.188697	0.188697	0.108232	0.108232	0.108232	0.108232	0.108232	0.108232
282	0.108232	0.328986	0.328986	0.328986	0.328986	0.0620787	0.108232	0.0620787	0.108232	0.108232	0.0620787	0.108232	0.188697	0.328986	0.188697	0.108232	0.108232	0.108232	0.108232	0.108232	0.108232	0.108232	0.108232	0.108232	0.108232	0.108232	0.108232	0.108232	0.108232	0.108232	0.108232	0.108232	0.108232	0.108232	0.108232	0.573573	0.108232	0.108232	0.108232	0.108232	0.108232	0.188697	0.188697	0.108232	0.108232	0.108232	0.108232	0.108232	0.108232
283	0.188697	0.573573	0.573573	0.573573	0.188697	0.108232	0.188697	0.108232	0.188697	0.188697	0.108232	0.0620787	0.108232	0.188697	0.108232	0.0620787	0.0620787	0.0620787	0.0620787	0.0620787	0.0620787	0.0620787	0.0620787	0.0620787	0.0620787	0.0620787	0.0620787	0.0620787	0.0620787	0.0620787	0.0620787	0.188697	0.188697	0.188697	0.188697	0.328986	0.0620787	0.188697	0.188697	0.188697	0.188697	1	0.108232	0.0620787	0.0620787	0.0620787	0.0620787	0.188697	0.573573
284	0.328986	0.328986	0.328986	0.328986	0.328986	0.573573	0.328986	0.573573	1	1	0.188697	0.108232	0.188697	0.328986	0.188697	0.108232	0.108232	0.108232	0.108232	0.108232	0.108232	0.108232	0.108232	0.108232	0.108232	0.108232	0.108232	0.108232	0.108232	0.108232	0.108232	0.328986	0.328986	0.328986	0.328986	0.188697	0.108232	0.328986	0.328986	0.328986	0.328986	0.188697	0.188697	0.108232	0.108232	0.108232	0.108232	0.328986	0.328986
285	0.328986	0.328986	0.328986	0.328986	0.328986	0.188697	0.108232	0.188697	0.328986	0.328986	0.188697	0.108232	0.188697	0.328986	0.188697	0.0356067	0.0356067	0.0356067	0.0356067	0.0356067	0.0356067	0.0356067	0.0356067	0.0356067	0.0356067	0.0356067	0.0356067	0.0356067	0.0356067	0.0356067	0.0356067	0.328986	0.328986	0.328986	0.328986	0.188697	0.0356067	0.328986	0.328986	0.328986	0.328986	0.188697	0.188697	0.108232	0.108232	0.108232	0.108232	0.328986	0.328986
286	0.328986	0.328986	0.328986	0.328986	0.328986	0.188697	0.108232	0.188697	0.328986	0.328986	0.188697	0.108232	0.188697	0.328986	0.188697	0.0356067	0.0356067	0.0356067	0.0356067	0.0356067	0.0356067	0.0356067	0.0356067	0.0356067	0.0356067	0.0356067	0.0356067	0.0356067	0.0356067	0.0356067	0.0356067	0.328986	0.328986	0.328986	0.328986	0.188697	0.0356067	0.328986	0.328986	0.328986	0.328986	0.573573	0.188697	0.108232	0.108232	0.108232	0.108232	0.328986	1
287	0.188697	0.573573	0.573573	0.573573	0.188697	0.108232	0.188697	0.108232	0.188697	0.188697	0.108232	0.0620787	0.108232	0.188697	0.108232	0.0620787	0.0620787	0.0620787	0.0620787	0.0620787	0.0620787	0.0620787	0.0620787	0.0620787	0.0620787	0.0620787	0.0620787	0.0620787	0.0620787	0.0620787	0.0620787	0.188697	0.188697	0.188697	0.188697	0.328986	0.0620787	0.188697	0.188697	0.188697	0.188697	1	0.108232	0.0620787	0.0620787	0.0620787	0.0620787	0.188697	0.573573
288	0.328986	0.328986	0.328986	0.328986	0.328986	0.188697	0.108232	0.188697	0.328986	0.328986	0.188697	0.108232	0.188697	0.328986	0.188697	0.0356067	0.0356067	0.0356067	0.0356067	0.0356067	0.0356067	0.0356067	0.0356067	0.0356067	0.0356067	0.0356067	0.0356067	0.0356067	0.0356067	0.0356067	0.0356067	0.328986	0.328986	0.328986	0.328986	0.188697	0.0356067	0.328986	0.328986	0.328986	0.328986	0.188697	0.188697	0.108232	0.108232	0.108232	0.108232	0.328986	0.328986
289	0.328986	0.328986	0.328986	0.328986	0.328986	0.188697	0.108232	0.188697	0.328986	0.328986	0.188697	0.108232	0.188697	0.328986	0.188697	0.0356067	0.0356067	0.0356067	0.0356067	0.0356067	0.0356067	0.0356067	0.0356067	0.0356067	0.0356067	0.0356067	0.0356067	0.0356067	0.0356067	0.0356067	0.0356067	0.328986	0.328986	0.328986	0.328986	0.188697	0.0356067	0.328986	0.328986	0.328986	0.328986	0.188697	0.188697	0.108232	0.108232	0.108232	0.108232	0.328986	0.328986
290	0.328986	0.328986	0.328986	0.328986	0.328986	0.188697	0.108232	0.188697	0.328986	0.328986	0.188697	0.108232	0.188697	0.328986	0.188697	0.0356067	0.0356067	0.0356067	0.0356067	0.0356067	0.0356067	0.0356067	0.0356067	0.0356067	0.0356067	0.0356067	0.0356067	0.0356067	0.0356067	0.0356067	0.0356067	0.328986	0.328986	0.328986	0.328986	0.188697	0.0356067	0.328986	0.328986	0.328986	0.328986	0.188697	0.188697	0.108232	0.108232	0.108232	0.108232	0.328986	0.328986
291	0.188697	0.573573	0.573573	0.573573	0.188697	0.108232	0.188697	0.108232	0.188697	0.188697	0.108232	0.0620787	0.108232	0.188697	0.108232	0.0620787	0.0620787	0.0620787	0.0620787	0.0620787	0.0620787	0.0620787	0.0620787	0.0620787	0.0620787	0.0620787	0.0620787	0.0620787	0.0620787	0.0620787	0.0620787	0.188697	0.188697	0.188697	0.188697	0.328986	0.0620787	0.188697	0.188697	0.188697	0.188697	1	0.108232	0.0620787	0.0620787	0.0620787	0.0620787	0.188697	0.573573
292	0.328986	0.328986	0.328986	0.328986	0.328986	0.573573	0.328986	0.573573	1	1	0.188697	0.108232	0.188697	0.328986	0.188697	0.108232	0.108232	0.108232	0.108232	0.108232	0.108232	0.108232	0.108232	0.108232	0.108232	0.108232	0.108232	0.108232	0.108232	0.108232	0.108232	0.328986	0.328986	0.328986	0.328986	0.188697	0.108232	0.328986	0.328986	0.328986	0.328986	0.188697	0.188697	0.108232	0.108232	0.108232	0.108232	0.328986	0.328986
293	0.188697	0.573573	0.573573	0.573573	0.188697	0.108232	0.188697	0.108232	0.188697	0.188697	0.108232	0.0620787	0.108232	0.188697	0.108232	0.0620787	0.0620787	0.0620787	0.0620787	0.0620787	0.0620787	0.0620787	0.0620787	0.0620787	0.0620787	0.0620787	0.0620787	0.0620787	0.0620787	0.0620787	0.0620787	0.188697	0.188697	0.188697	0.188697	0.328986	0.0620787	0.188697	0.188697	0.188697	0.188697	1	0.108232	0.0620787	0.0620787	0.0620787	0.0620787	0.188697	0.573573
294	0.188697	0.573573	0.573573	0.573573	0.188697	0.108232	0.188697	0.108232	0.188697	0.188697	0.108232	0.0620787	0.108232	0.188697	0.108232	0.188697	0.188697	0.188697	0.188697	0.188697	0.188697	0.188697	0.188697	0.188697	0.188697	0.188697	0.188697	0.188697	0.188697	0.188697	0.188697	0.188697	0.188697	0.188697	0.188697	0.328986	0.188697	0.188697	0.188697	0.188697	0.188697	0.328986	0.108232	0.0620787	0.0620787	0.0620787	0.0620787	0.188697	0.188697
295	0.188697	0.573573	0.573573	0.573573	0.188697	0.108232	0.188697	0.108232	0.188697	0.188697	0.108232	0.0620787	0.108232	0.188697	0.108232	0.188697	0.188697	0.188697	0.188697	0.188697	0.188697	0.188697	0.188697	0.188697	0.188697	0.188697	0.188697	0.188697	0.188697	0.188697	0.188697	0.188697	0.188697	0.188697	0.188697	0.328986	0.188697	0.188697	0.188697	0.188697	0.188697	0.328986	0.108232	0.0620787	0.0620787	0.0620787	0.0620787	0.188697	0.188697
296	0.328986	0.328986	0.328986	0.328986	0.328986	0.188697	0.108232	0.188697	0.328986	0.328986	0.188697	0.108232	0.188697	0.328986	0.188697	0.0356067	0.0356067	0.0356067	0.0356067	0.0356067	0.0356067	0.0356067	0.0356067	0.0356067	0.0356067	0.0356067	0.0356067	0.0356067	0.0356067	0.0356067	0.0356067	0.328986	0.328986	0.328986	0.328986	0.188697	0.0356067	0.328986	0.328986	0.328986	0.328986	0.188697	0.188697	0.108232	0.108232	0.108232	0.108232	0.328986	0.328986
297	0.328986	0.328986	0.328986	0.328986	0.328986	0.188697	0.108232	0.188697	0.328986	0.328986	0.188697	0.108232	0.188697	0.328986	0.188697	0.0356067	0.0356067	0.0356067	0.0356067	0.0356067	0.0356067	0.0356067	0.0356067	0.0356067	0.0356067	0.0356067	0.0356067	0.0356067	0.0356067	0.0356067	0.0356067	0.328986	0.328986	0.328986	0.328986	0.188697	0.0356067	0.328986	0.328986	0.328986	0.328986	0.188697	0.188697	0.108232	0.108232	0.108232	0.108232	0.328986	0.328986
298	0.328986	0.328986	0.328986	0.328986	0.328986	0.188697	0.108232	0.188697	0.328986	0.328986	0.188697	0.108232	0.188697	0.328986	0.188697	0.0356067	0.0356067	0.0356067	0.0356067	0.0356067	0.0356067	0.0356067	0.0356067	0.0356067	0.0356067	0.0356067	0.0356067	0.0356067	0.0356067	0.0356067	0.0356067	0.328986	0.328986	1	1	0.188697	0.0356067	0.328986	0.328986	0.328986	0.328986	0.188697	0.188697	0.108232	0.108232	0.108232	0.108232	0.328986	0.328986
299	0.188697	0.573573	0.573573	0.573573	0.188697	0.108232	0.188697	0.108232	0.188697	0.188697	0.108232	0.0620787	0.108232	0.188697	0.108232	0.0620787	0.0620787	0.0620787	0.0620787	0.0620787	0.0620787	0.0620787	0.0620787	0.0620787	0.0620787	0.0620787	0.0620787	0.0620787	0.0620787	0.0620787	0.0620787	0.188697	0.188697	0.188697	0.188697	0.328986	0.0620787	0.188697	0.188697	0.188697	0.188697	1	0.108232	0.0620787	0.0620787	0.0620787	0.0620787	0.188697	0.573573
300	0.328986	1	1	1	0.328986	0.188697	0.328986	0.188697	0.328986	0.328986	0.188697	0.108232	0.188697	0.328986	0.188697	0.108232	0.108232	0.108232	0.108232	0.108232	0.108232	0.108232	0.108232	0.108232	0.108232	0.108232	0.108232	0.108232	0.108232	0.108232	0.108232	0.328986	0.328986	0.328986	0.328986	0.573573	0.108232	0.328986	0.328986	0.328986	0.328986	0.573573	0.188697	0.108232	0.108232	0.108232	0.108232	0.328986	0.328986
301	0.328986	0.328986	0.328986	0.328986	0.328986	0.573573	0.328986	0.573573	1	1	0.188697	0.108232	0.188697	0.328986	0.188697	0.108232	0.108232	0.108232	0.108232	0.108232	0.108232	0.108232	0.108232	0.108232	0.108232	0.108232	0.108232	0.108232	0.108232	0.108232	0.108232	0.328986	0.328986	0.328986	0.328986	0.188697	0.108232	0.328986	0.328986	0.328986	0.328986	0.188697	0.188697	0.108232	0.108232	0.108232	0.108232	0.328986	0.328986
302	0.188697	0.573573	0.573573	0.573573	0.188697	0.108232	0.188697	0.108232	0.188697	0.188697	0.108232	0.0620787	0.108232	0.188697	0.108232	0.0620787	0.0620787	0.0620787	0.0620787	0.0620787	0.0620787	0.0620787	0.0620787	0.0620787	0.0620787	0.0620787	0.0620787	0.0620787	0.0620787	0.0620787	0.0620787	0.188697	0.188697	0.188697	0.188697	0.328986	0.0620787	0.188697	0.188697	0.188697	0.188697	1	0.108232	0.0620787	0.0620787	0.0620787	0.0620787	0.188697	0.573573
303	0.328986	0.328986	0.328986	0.328986	0.328986	0.188697	0.108232	0.188697	0.328986	0.328986	0.188697	0.108232	0.188697	0.328986	0.188697	0.0356067	0.0356067	0.0356067	0.0356067	0.0356067	0.0356067	0.0356067	0.0356067	0.0356067	0.0356067	0.0356067	0.0356067	0.0356067	0.0356067	0.0356067	0.0356067	0.328986	0.328986	1	1	0.188697	0.0356067	0.328986	0.328986	0.328986	0.328986	0.188697	0.188697	0.108232	0.108232	0.108232	0.108232	0.328986	0.328986
304	0.188697	0.573573	0.573573	0.573573	0.188697	0.108232	0.188697	0.108232	0.188697	0.188697	0.108232	0.0620787	0.108232	0.188697	0.108232	0.0620787	0.0620787	0.0620787	0.0620787	0.0620787	0.0620787	0.0620787	0.0620787	0.0620787	0.0620787	0.0620787	0.0620787	0.0620787	0.0620787	0.0620787	0.0620787	0.188697	0.188697	0.188697	0.188697	0.328986	0.0620787	0.188697	0.188697	0.188697	0.188697	1	0.108232	0.0620787	0.0620787	0.0620787	0.0620787	0.188697	0.573573
305	0.188697	0.573573	0.573573	0.573573	0.188697	0.108232	0.188697	0.108232	0.188697	0.188697	0.108232	0.0620787	0.108232	0.188697	0.108232	0.0620787	0.0620787	0.0620787	0.0620787	0.0620787	0.0620787	0.0620787	0.0620787	0.0620787	0.0620787	0.0620787	0.0620787	0.0620787	0.0620787	0.0620787	0.0620787	0.188697	0.188697	0.188697	0.188697	0.328986	0.0620787	0.188697	0.188697	0.188697	0.188697	1	0.108232	0.0620787	0.0620787	0.0620787	0.0620787	0.188697	0.573573
306	0.188697	0.573573	0.573573	0.573573	0.188697	0.108232	0.188697	0.108232	0.188697	0.188697	0.108232	0.0620787	0.108232	0.188697	0.108232	0.0620787	0.0620787	0.0620787	0.0620787	0.0620787	0.0620787	0.0620787	0.0620787	0.0620787	0.0620787	0.0620787	0.0620787	0.0620787	0.0620787	0.0620787	0.0620787	0.188697	0.188697	0.188697	0.188697	0.328986	0.0620787	0.188697	0.188697	0.188697	0.188697	1	0.108232	0.0620787	0.0620787	0.0620787	0.0620787	0.188697	0.573573
307	0.188697	0.573573	0.573573	0.573573	0.188697	0.108232	0.188697	0.108232	0.188697	0.188697	0.108232	0.0620787	0.108232	0.188697	0.108232	0.0620787	0.0620787	0.0620787	0.0620787	0.0620787	0.0620787	0.0620787	0.0620787	0.0620787	0.0620787	0.0620787	0.0620787	0.0620787	0.0620787	0.0620787	0.0620787	0.188697	0.188697	0.188697	0.188697	0.328986	0.0620787	0.188697	0.188697	0.188697	0.188697	1	0.108232	0.0620787	0.0620787	0.0620787	0.0620787	0.188697	0.573573
308	0.188697	0.188697	0.188697	0.188697	0.188697	0.108232	0.0620787	0.108232	0.188697	0.188697	0.108232	0.0620787	0.108232	0.188697	0.108232	0.020423	0.020423	0.020423	0.020423	0.020423	0.020423	0.020423	0.020423	0.020423	0.020423	0.020423	0.020423	0.020423	0.020423	0.020423	0.020423	0.188697	0.188697	0.188697	0.188697	0.108232	0.020423	0.188697	0.188697	0.188697	0.188697	0.108232	0.108232	0.0620787	0.0620787	0.0620787	0.0620787	0.188697	0.188697
309	0.328986	0.328986	0.328986	0.328986	0.328986	0.188697	0.108232	0.188697	0.328986	0.328986	0.188697	0.108232	0.188697	0.328986	0.188697	0.0356067	0.0356067	0.0356067	0.0356067	0.0356067	0.0356067	0.0356067	0.0356067	0.0356067	0.0356067	0.0356067	0.0356067	0.0356067	0.0356067	0.0356067	0.0356067	0.328986	0.328986	0.328986	0.328986	0.188697	0.0356067	0.328986	0.328986	0.328986	0.328986	0.188697	0.188697	0.108232	0.108232	0.108232	0.108232	0.328986	0.328986
310	0.328986	1	1	1	0.328986	0.188697	0.328986	0.188697	0.328986	0.328986	0.188697	0.108232	0.188697	0.328986	0.188697	0.108232	0.108232	0.108232	0.108232	0.108232	0.108232	0.108232	0.108232	0.108232	0.108232	0.108232	0.108232	0.108232	0.108232	0.108232	0.108232	0.328986	0.328986	0.328986	0.328986	0.573573	0.108232	0.328986	0.328986	0.328986	0.328986	0.573573	0.188697	0.108232	0.108232	0.108232	0.108232	0.328986	0.328986
311	0.328986	1	1	1	0.328986	0.188697	0.328986	0.188697	0.328986	0.328986	0.188697	0.108232	0.188697	0.328986	0.188697	0.108232	0.108232	0.108232	0.108232	0.108232	0.108232	0.108232	0.108232	0.108232	0.108232	0.108232	0.108232	0.108232	0.108232	0.108232	0.108232	0.328986	0.328986	0.328986	0.328986	0.573573	0.108232	0.328986	0.328986	0.328986	0.328986	0.573573	0.188697	0.108232	0.108232	0.108232	0.108232	0.328986	0.328986
312	0.328986	0.328986	0.328986	0.328986	0.328986	0.188697	0.108232	0.188697	0.328986	0.328986	0.188697	0.108232	0.188697	0.328986	0.188697	0.0356067	0.0356067	0.0356067	0.0356067	0.0356067	0.0356067	0.0356067	0.0356067	0.0356067	0.0356067	0.0356067	0.0356067	0.0356067	0.0356067	0.0356067	0.0356067	1	1	0.328986	0.328986	0.188697	0.0356067	1	1	1	1	0.188697	0.188697	0.108232	0.108232	0.108232	0.108232	0.328986	0.328986
313	0.108232	0.328986	0.328986	0.328986	0.108232	0.188697	0.328986	0.188697	0.328986	0.328986	0.0620787	0.0356067	0.0620787	0.108232	0.0620787	0.108232	0.108232	0.108232	0.108232	0.108232	0.108232	0.108232	0.108232	0.108232	0.108232	0.108232	0.108232	0.108232	0.108232	0.108232	0.108232	0.108232	0.108232	0.108232	0.108232	0.188697	0.108232	0.108232	0.108232	0.108232	0.108232	0.188697	0.0620787	0.0356067	0.0356067	0.0356067	0.0356067	0.108232	0.108232
314	0.328986	0.328986	0.328986	0.328986	0.328986	0.188697	0.108232	0.188697	0.328986	0.328986	0.188697	0.108232	0.188697	0.328986	0.188697	0.0356067	0.0356067	0.0356067	0.0356067	0.0356067	0.0356067	0.0356067	0.0356067	0.0356067	0.0356067	0.0356067	0.0356067	0.0356067	0.0356067	0.0356067	0.0356067	1	1	0.328986	0.328986	0.188697	0.0356067	1	1	1	1	0.188697	0.188697	0.108232	0.108232	0.108232	0.108232	0.328986	0.328986
315	0.108232	0.328986	0.328986	0.328986	0.108232	0.188697	0.328986	0.188697	0.328986	0.328986	0.0620787	0.0356067	0.0620787	0.108232	0.0620787	0.108232	0.108232	0.108232	0.108232	0.108232	0.108232	0.108232	0.108232	0.108232	0.108232	0.108232	0.108232	0.108232	0.108232	0.108232	0.108232	0.108232	0.108232	0.108232	0.108232	0.188697	0.108232	0.108232	0.108232	0.108232	0.108232	0.188697	0.0620787	0.0356067	0.0356067	0.0356067	0.0356067	0.108232	0.108232
316	0.188697	0.573573	0.573573	0.573573	0.188697	0.108232	0.188697	0.108232	0.188697	0.188697	0.108232	0.0620787	0.108232	0.188697	0.108232	0.0620787	0.0620787	0.0620787	0.0620787	0.0620787	0.0620787	0.0620787	0.0620787	0.0620787	0.0620787	0.0620787	0.0620787	0.0620787	0.0620787	0.0620787	0.0620787	0.188697	0.188697	0.188697	0.188697	0.328986	0.0620787	0.188697	0.188697	0.188697	0.188697	1	0.108232	0.0620787	0.0620787	0.0620787	0.0620787	0.188697	0.573573
317	0.328986	0.328986	0.328986	0.328986	0.328986	0.188697	0.108232	0.188697	0.328986	0.328986	0.188697	0.108232	0.188697	0.328986	0.188697	0.0356067	0.0356067	0.0356067	0.0356067	0.0356067	0.0356067	0.0356067	0.0356067	0.0356067	0.0356067	0.0356067	0.0356067	0.0356067	0.0356067	0.0356067	0.0356067	0.328986	0.328986	0.328986	0.328986	0.188697	0.0356067	0.328986	0.328986	0.328986	0.328986	0.573573	0.188697	0.108232	0.108232	0.108232	0.108232	0.328986	1
318	0.188697	0.188697	0.188697	0.188697	0.188697	0.108232	0.0620787	0.108232	0.188697	0.188697	0.108232	0.0620787	0.108232	0.188697	0.108232	0.020423	0.020423	0.020423	0.020423	0.020423	0.020423	0.020423	0.020423	0.020423	0.020423	0.020423	0.020423	0.020423	0.020423	0.020423	0.020423	0.573573	0.573573	0.188697	0.188697	0.108232	0.020423	0.573573	0.573573	0.573573	0.573573	0.108232	0.108232	0.0620787	0.0620787	0.0620787	0.0620787	0.188697	0.188697
319	0.188697	0.573573	0.573573	0.573573	0.188697	0.108232	0.188697	0.108232	0.188697	0.188697	0.108232	0.0620787	0.108232	0.188697	0.108232	0.0620787	0.0620787	0.0620787	0.0620787	0.0620787	0.0620787	0.0620787	0.0620787	0.0620787	0.0620787	0.0620787	0.0620787	0.0620787	0.0620787	0.0620787	0.0620787	0.188697	0.188697	0.188697	0.188697	0.328986	0.0620787	0.188697	0.188697	0.188697	0.188697	1	0.108232	0.0620787	0.0620787	0.0620787	0.0620787	0.188697	0.573573
320	0.188697	0.573573	0.573573	0.573573	0.188697	0.108232	0.188697	0.108232	0.188697	0.188697	0.108232	0.0620787	0.108232	0.188697	0.108232	0.0620787	0.0620787	0.0620787	0.0620787	0.0620787	0.0620787	0.0620787	0.0620787	0.0620787	0.0620787	0.0620787	0.0620787	0.0620787	0.0620787	0.0620787	0.0620787	0.188697	0.188697	0.188697	0.188697	0.328986	0.0620787	0.188697	0.188697	0.188697	0.188697	1	0.108232	0.0620787	0.0620787	0.0620787	0.0620787	0.188697	0.573573
321	0.188697	0.573573	0.573573	0.573573	0.188697	0.108232	0.188697	0.108232	0.188697	0.188697	0.108232	0.0620787	0.108232	0.188697	0.108232	0.0620787	0.0620787	0.0620787	0.0620787	0.0620787	0.0620787	0.0620787	0.0620787	0.0620787	0.0620787	0.0620787	0.0620787	0.0620787	0.0620787	0.0620787	0.0620787	0.188697	0.188697	0.188697	0.188697	0.328986	0.0620787	0.188697	0.188697	0.188697	0.188697	1	0.108232	0.0620787	0.0620787	0.0620787	0.0620787	0.188697	0.573573
322	0.328986	0.328986	0.328986	0.328986	0.328986	0.188697	0.108232	0.188697	0.328986	0.328986	0.188697	0.108232	0.188697	0.328986	0.188697	0.0356067	0.0356067	0.0356067	0.0356067	0.0356067	0.0356067	0.0356067	0.0356067	0.0356067	0.0356067	0.0356067	0.0356067	0.0356067	0.0356067	0.0356067	0.0356067	0.328986	0.328986	0.328986	0.328986	0.188697	0.0356067	0.328986	0.328986	0.328986	0.328986	0.188697	0.188697	0.108232	0.108232	0.108232	0.108232	0.328986	0.328986
323	0.328986	0.328986	0.328986	0.328986	0.328986	0.188697	0.108232	0.188697	0.328986	0.328986	0.188697	0.108232	0.188697	0.328986	0.188697	0.108232	0.108232	0.108232	0.108232	0.108232	0.108232	0.108232	0.108232	0.108232	0.108232	0.108232	0.108232	0.108232	0.108232	0.108232	0.108232	0.328986	0.328986	0.328986	0.328986	0.188697	0.108232	0.328986	0.328986	0.328986	0.328986	0.188697	0.188697	0.108232	0.108232	0.108232	0.108232	0.328986	0.328986
324	0.328986	0.328986	0.328986	0.328986	0.328986	0.188697	0.108232	0.188697	0.328986	0.328986	0.188697	0.108232	0.188697	0.328986	0.188697	0.108232	0.108232	0.108232	0.108232	0.108232	0.108232	0.108232	0.108232	0.108232	0.108232	0.108232	0.108232	0.108232	0.108232	0.108232	0.108232	0.328986	0.328986	0.328986	0.328986	0.188697	0.108232	0.328986	0.328986	0.328986	0.328986	0.188697	0.188697	0.108232	0.108232	0.108232	0.108232	0.328986	0.328986
325	0.328986	0.328986	0.328986	0.328986	0.328986	0.188697	0.108232	0.188697	0.328986	0.328986	0.188697	0.108232	0.188697	0.328986	0.188697	0.0356067	0.0356067	0.0356067	0.0356067	0.0356067	0.0356067	0.0356067	0.0356067	0.0356067	0.0356067	0.0356067	0.0356067	0.0356067	0.0356067	0.0356067	0.0356067	0.328986	0.328986	0.328986	0.328986	0.188697	0.0356067	0.328986	0.328986	0.328986	0.328986	0.188697	0.188697	0.108232	0.108232	0.108232	0.108232	0.328986	0.328986
326	0.328986	0.328986	0.328986	0.328986	0.328986	0.188697	0.108232	0.188697	0.328986	0.328986	0.188697	0.108232	0.188697	0.328986	0.188697	0.108232	0.108232	0.108232	0.108232	0.108232	0.108232	0.108232	0.108232	0.108232	0.108232	0.108232	0.108232	0.108232	0.108232	0.108232	0.108232	0.328986	0.328986	0.328986	0.328986	0.188697	0.108232	0.328986	0.328986	0.328986	0.328986	0.188697	0.188697	0.108232	0.108232	0.108232	0.108232	0.328986	0.328986
327	0.108232	0.328986	0.328986	0.328986	0.108232	0.0620787	0.108232	0.0620787	0.108232	0.108232	0.0620787	0.0356067	0.0620787	0.108232	0.0620787	0.108232	0.108232	0.108232	0.108232	0.108232	0.108232	0.108232	0.108232	0.108232	0.108232	0.108232	0.108232	0.108232	0.108232	0.108232	0.108232	0.108232	0.108232	0.108232	0.108232	0.188697	0.108232	0.108232	0.108232	0.108232	0.108232	0.188697	0.0620787	0.0356067	0.0356067	0.0356067	0.0356067	0.108232	0.108232
328	0.328986	0.328986	0.328986	0.328986	0.328986	0.188697	0.108232	0.188697	0.328986	0.328986	0.188697	0.108232	0.188697	0.328986	0.188697	0.0356067	0.0356067	0.0356067	0.0356067	0.0356067	0.0356067	0.0356067	0.0356067	0.0356067	0.0356067	0.0356067	0.0356067	0.0356067	0.0356067	0.0356067	0.0356067	0.328986	0.328986	0.328986	0.328986	0.188697	0.0356067	0.328986	0.328986	0.328986	0.328986	0.188697	0.188697	0.108232	0.108232	0.108232	0.108232	0.328986	0.328986
329	0.328986	0.328986	0.328986	0.328986	0.328986	0.188697	0.108232	0.188697	0.328986	0.328986	0.188697	0.108232	0.188697	0.328986	0.188697	0.0356067	0.0356067	0.0356067	0.0356067	0.0356067	0.0356067	0.0356067	0.0356067	0.0356067	0.0356067	0.0356067	0.0356067	0.0356067	0.0356067	0.0356067	0.0356067	0.328986	0.328986	0.328986	0.328986	0.188697	0.0356067	0.328986	0.328986	0.328986	0.328986	0.188697	0.188697	0.108232	0.108232	0.108232	0.108232	0.328986	0.328986
330	0.328986	0.328986	0.328986	0.328986	0.328986	0.188697	0.108232	0.188697	0.328986	0.328986	0.188697	0.108232	0.188697	0.328986	0.188697	0.0356067	0.0356067	0.0356067	0.0356067	0.0356067	0.0356067	0.0356067	0.0356067	0.0356067	0.0356067	0.0356067	0.0356067	0.0356067	0.0356067	0.0356067	0.0356067	0.328986	0.328986	0.328986	0.328986	0.188697	0.0356067	0.328986	0.328986	0.328986	0.328986	0.188697	0.188697	0.108232	0.108232	0.108232	0.108232	0.328986	0.328986
331	0.328986	0.328986	0.328986	0.328986	0.328986	0.573573	0.328986	0.573573	1	1	0.188697	0.108232	0.188697	0.328986	0.188697	0.108232	0.108232	0.108232	0.108232	0.108232	0.108232	0.108232	0.108232	0.108232	0.108232	0.108232	0.108232	0.108232	0.108232	0.108232	0.108232	0.328986	0.328986	0.328986	0.328986	0.188697	0.108232	0.328986	0.328986	0.328986	0.328986	0.188697	0.188697	0.108232	0.108232	0.108232	0.108232	0.328986	0.328986
332	0.188697	0.573573	0.573573	0.573573	0.188697	0.108232	0.188697	0.108232	0.188697	0.188697	0.108232	0.0620787	0.108232	0.188697	0.108232	0.0620787	0.0620787	0.0620787	0.0620787	0.0620787	0.0620787	0.0620787	0.0620787	0.0620787	0.0620787	0.0620787	0.0620787	0.0620787	0.0620787	0.0620787	0.0620787	0.188697	0.188697	0.188697	0.188697	0.328986	0.0620787	0.188697	0.188697	0.188697	0.188697	1	0.108232	0.0620787	0.0620787	0.0620787	0.0620787	0.188697	0.573573
333	0.328986	0.328986	0.328986	0.328986	0.328986	0.573573	0.328986	0.573573	1	1	0.188697	0.108232	0.188697	0.328986	0.188697	0.108232	0.108232	0.108232	0.108232	0.108232	0.108232	0.108232	0.108232	0.108232	0.108232	0.108232	0.108232	0.108232	0.108232	0.108232	0.108232	0.328986	0.328986	0.328986	0.328986	0.188697	0.108232	0.328986	0.328986	0.328986	0.328986	0.188697	0.188697	0.108232	0.108232	0.108232	0.108232	0.328986	0.328986
334	0.188697	0.573573	0.573573	0.573573	0.188697	0.108232	0.188697	0.108232	0.188697	0.188697	0.108232	0.0620787	0.108232	0.188697	0.108232	0.0620787	0.0620787	0.0620787	0.0620787	0.0620787	0.0620787	0.0620787	0.0620787	0.0620787	0.0620787	0.0620787	0.0620787	0.0620787	0.0620787	0.0620787	0.0620787	0.188697	0.188697	0.188697	0.188697	0.328986	0.0620787	0.188697	0.188697	0.188697	0.188697	1	0.108232	0.0620787	0.0620787	0.0620787	0.0620787	0.188697	0.573573
335	0.328986	0.328986	0.328986	0.328986	0.328986	0.573573	0.328986	0.573573	1	1	0.188697	0.108232	0.188697	0.328986	0.188697	0.108232	0.108232	0.108232	0.108232	0.108232	0.108232	0.108232	0.108232	0.108232	0.108232	0.108232	0.108232	0.108232	0.108232	0.108232	0.108232	0.328986	0.328986	0.328986	0.328986	0.188697	0.108232	0.328986	0.328986	0.328986	0.328986	0.188697	0.188697	0.108232	0.108232	0.108232	0.108232	0.328986	0.328986
336	0.328986	0.328986	0.328986	0.328986	0.328986	0.573573	0.328986	0.573573	1	1	0.188697	0.108232	0.188697	0.328986	0.188697	0.108232	0.108232	0.108232	0.108232	0.108232	0.108232	0.108232	0.108232	0.108232	0.108232	0.108232	0.108232	0.108232	0.108232	0.108232	0.108232	0.328986	0.328986	0.328986	0.328986	0.188697	0.108232	0.328986	0.328986	0.328986	0.328986	0.188697	0.188697	0.108232	0.108232	0.108232	0.108232	0.328986	0.328986
337	0.328986	0.328986	0.328986	0.328986	0.328986	0.188697	0.108232	0.188697	0.328986	0.328986	0.188697	0.108232	0.188697	0.328986	0.188697	0.0356067	0.0356067	0.0356067	0.0356067	0.0356067	0.0356067	0.0356067	0.0356067	0.0356067	0.0356067	0.0356067	0.0356067	0.0356067	0.0356067	0.0356067	0.0356067	0.328986	0.328986	1	1	0.188697	0.0356067	0.328986	0.328986	0.328986	0.328986	0.188697	0.188697	0.108232	0.108232	0.108232	0.108232	0.328986	0.328986
338	0.328986	0.328986	0.328986	0.328986	0.328986	0.188697	0.108232	0.188697	0.328986	0.328986	0.188697	0.108232	0.188697	0.328986	0.188697	0.0356067	0.0356067	0.0356067	0.0356067	0.0356067	0.0356067	0.0356067	0.0356067	0.0356067	0.0356067	0.0356067	0.0356067	0.0356067	0.0356067	0.0356067	0.0356067	0.328986	0.328986	0.328986	0.328986	0.188697	0.0356067	0.328986	0.328986	0.328986	0.328986	0.188697	0.188697	0.108232	0.108232	0.108232	0.108232	0.328986	0.328986
339	0.188697	0.573573	0.573573	0.573573	0.188697	0.108232	0.188697	0.108232	0.188697	0.188697	0.108232	0.0620787	0.108232	0.188697	0.108232	0.0620787	0.0620787	0.0620787	0.0620787	0.0620787	0.0620787	0.0620787	0.0620787	0.0620787	0.0620787	0.0620787	0.0620787	0.0620787	0.0620787	0.0620787	0.0620787	0.188697	0.188697	0.188697	0.188697	0.328986	0.0620787	0.188697	0.188697	0.188697	0.188697	1	0.108232	0.0620787	0.0620787	0.0620787	0.0620787	0.188697	0.573573
340	0.188697	0.188697	0.188697	0.188697	0.188697	0.108232	0.0620787	0.108232	0.188697	0.188697	0.108232	0.0620787	0.108232	0.188697	0.108232	0.020423	0.020423	0.020423	0.020423	0.020423	0.020423	0.020423	0.020423	0.020423	0.020423	0.020423	0.020423	0.020423	0.020423	0.020423	0.020423	0.188697	0.188697	0.188697	0.188697	0.108232	0.020423	0.188697	0.188697	0.188697	0.188697	0.108232	0.108232	0.0620787	0.0620787	0.0620787	0.0620787	0.188697	0.188697
341	0.328986	0.328986	0.328986	0.328986	0.328986	0.188697	0.108232	0.188697	0.328986	0.328986	0.188697	0.108232	0.188697	0.328986	0.188697	0.0356067	0.0356067	0.0356067	0.0356067	0.0356067	0.0356067	0.0356067	0.0356067	0.0356067	0.0356067	0.0356067	0.0356067	0.0356067	0.0356067	0.0356067	0.0356067	0.328986	0.328986	0.328986	0.328986	0.188697	0.0356067	0.328986	0.328986	0.328986	0.328986	0.188697	0.188697	0.108232	0.108232	0.108232	0.108232	0.328986	0.328986
342	0.328986	0.328986	0.328986	0.328986	0.328986	0.188697	0.108232	0.188697	0.328986	0.328986	0.188697	0.108232	0.188697	0.328986	0.188697	0.0356067	0.0356067	0.0356067	0.0356067	0.0356067	0.0356067	0.0356067	0.0356067	0.0356067	0.0356067	0.0356067	0.0356067	0.0356067	0.0356067	0.0356067	0.0356067	0.328986	0.328986	0.328986	0.328986	0.188697	0.0356067	0.328986	0.328986	0.328986	0.328986	0.188697	0.188697	0.108232	0.108232	0.108232	0.108232	0.328986	0.328986
343	1	0.328986	0.328986	0.328986	0.328986	0.573573	0.328986	0.573573	0.328986	0.328986	0.188697	0.108232	0.188697	0.328986	0.188697	0.0356067	0.0356067	0.0356067	0.0356067	0.0356067	0.0356067	0.0356067	0.0356067	0.0356067	0.0356067	0.0356067	0.0356067	0.0356067	0.0356067	0.0356067	0.0356067	0.328986	0.328986	0.328986	0.328986	0.188697	0.0356067	0.328986	0.328986	0.328986	0.328986	0.188697	0.188697	0.108232	0.108232	0.108232	0.108232	0.328986	0.328986
344	0.188697	0.573573	0.573573	0.573573	0.188697	0.108232	0.188697	0.108232	0.188697	0.188697	0.108232	0.0620787	0.108232	0.188697	0.108232	0.0620787	0.0620787	0.0620787	0.0620787	0.0620787	0.0620787	0.0620787	0.0620787	0.0620787	0.0620787	0.0620787	0.0620787	0.0620787	0.0620787	0.0620787	0.0620787	0.188697	0.188697	0.188697	0.188697	0.328986	0.0620787	0.188697	0.188697	0.188697	0.188697	1	0.108232	0.0620787	0.0620787	0.0620787	0.0620787	0.188697	0.573573
345	0.188697	0.573573	0.573573	0.573573	0.188697	0.108232	0.188697	0.108232	0.188697	0.188697	0.108232	0.0620787	0.108232	0.188697	0.108232	0.0620787	0.0620787	0.0620787	0.0620787	0.0620787	0.0620787	0.0620787	0.0620787	0.0620787	0.0620787	0.0620787	0.0620787	0.0620787	0.0620787	0.0620787	0.0620787	0.188697	0.188697	0.188697	0.188697	0.328986	0.0620787	0.188697	0.188697	0.188697	0.188697	1	0.108232	0.0620787	0.0620787	0.0620787	0.0620787	0.188697	0.573573
346	0.328986	0.328986	0.328986	0.328986	0.328986	0.573573	0.328986	0.573573	1	1	0.188697	0.108232	0.188697	0.328986	0.188697	0.108232	0.108232	0.108232	0.108232	0.108232	0.108232	0.108232	0.108232	0.108232	0.108232	0.108232	0.108232	0.108232	0.108232	0.108232	0.108232	0.328986	0.328986	0.328986	0.328986	0.188697	0.108232	0.328986	0.328986	0.328986	0.328986	0.188697	0.188697	0.108232	0.108232	0.108232	0.108232	0.328986	0.328986
347	0.328986	0.328986	0.328986	0.328986	0.328986	0.188697	0.108232	0.188697	0.328986	0.328986	0.188697	0.108232	0.188697	0.328986	0.188697	0.0356067	0.0356067	0.0356067	0.0356067	0.0356067	0.0356067	0.0356067	0.0356067	0.0356067	0.0356067	0.0356067	0.0356067	0.0356067	0.0356067	0.0356067	0.0356067	1	1	0.328986	0.328986	0.188697	0.0356067	1	1	1	1	0.188697	0.188697	0.108232	0.108232	0.108232	0.108232	0.328986	0.328986
348	0.328986	0.328986	0.328986	0.328986	0.328986	0.188697	0.108232	0.188697	0.328986	0.328986	0.188697	0.108232	0.188697	0.328986	0.188697	0.0356067	0.0356067	0.0356067	0.0356067	0.0356067	0.0356067	0.0356067	0.0356067	0.0356067	0.0356067	0.0356067	0.0356067	0.0356067	0.0356067	0.0356067	0.0356067	0.328986	0.328986	0.328986	0.328986	0.188697	0.0356067	0.328986	0.328986	0.328986	0.328986	0.188697	0.188697	0.108232	0.108232	0.108232	0.108232	0.328986	0.328986
349	0.328986	0.328986	0.328986	0.328986	0.328986	0.188697	0.108232	0.188697	0.328986	0.328986	0.188697	0.108232	0.188697	0.328986	0.188697	0.0356067	0.0356067	0.0356067	0.0356067	0.0356067	0.0356067	0.0356067	0.0356067	0.0356067	0.0356067	0.0356067	0.0356067	0.0356067	0.0356067	0.0356067	0.0356067	0.328986	0.328986	0.328986	0.328986	0.188697	0.0356067	0.328986	0.328986	0.328986	0.328986	0.188697	0.188697	0.108232	0.108232	0.108232	0.108232	0.328986	0.328986
350	0.328986	0.328986	0.328986	0.328986	0.328986	0.573573	0.328986	0.573573	1	1	0.188697	0.108232	0.188697	0.328986	0.188697	0.108232	0.108232	0.108232	0.108232	0.108232	0.108232	0.108232	0.108232	0.108232	0.108232	0.108232	0.108232	0.108232	0.108232	0.108232	0.108232	0.328986	0.328986	0.328986	0.328986	0.188697	0.108232	0.328986	0.328986	0.328986	0.328986	0.188697	0.188697	0.108232	0.108232	0.108232	0.108232	0.328986	0.328986
351	0.328986	0.328986	0.328986	0.328986	0.328986	0.188697	0.108232	0.188697	0.328986	0.328986	0.188697	0.108232	0.188697	0.328986	0.188697	0.0356067	0.0356067	0.0356067	0.0356067	0.0356067	0.0356067	0.0356067	0.0356067	0.0356067	0.0356067	0.0356067	0.0356067	0.0356067	0.0356067	0.0356067	0.0356067	0.328986	0.328986	1	1	0.188697	0.0356067	0.328986	0.328986	0.328986	0.328986	0.188697	0.188697	0.108232	0.108232	0.108232	0.108232	0.328986	0.328986
352	0.188697	0.573573	0.573573	0.573573	0.188697	0.108232	0.188697	0.108232	0.188697	0.188697	0.108232	0.0620787	0.108232	0.188697	0.108232	0.0620787	0.0620787	0.0620787	0.0620787	0.0620787	0.0620787	0.0620787	0.0620787	0.0620787	0.0620787	0.0620787	0.0620787	0.0620787	0.0620787	0.0620787	0.0620787	0.188697	0.188697	0.188697	0.188697	0.328986	0.0620787	0.188697	0.188697	0.188697	0.188697	1	0.108232	0.0620787	0.0620787	0.0620787	0.0620787	0.188697	0.573573
353	0.328986	0.328986	0.328986	0.328986	0.328986	0.573573	0.328986	0.573573	1	1	0.188697	0.108232	0.188697	0.328986	0.188697	0.108232	0.108232	0.108232	0.108232	0.108232	0.108232	0.108232	0.108232	0.108232	0.108232	0.108232	0.108232	0.108232	0.108232	0.108232	0.108232	0.328986	0.328986	0.328986	0.328986	0.188697	0.108232	0.328986	0.328986	0.328986	0.328986	0.188697	0.188697	0.108232	0.108232	0.108232	0.108232	0.328986	0.328986
354	0.0620787	0.0620787	0.0620787	0.0620787	0.0620787	0.0356067	0.020423	0.0356067	0.0620787	0.0620787	0.0356067	0.020423	0.0356067	0.0620787	0.0356067	0.00671888	0.00671888	0.00671888	0.00671888	0.00671888	0.00671888	0.00671888	0.00671888	0.00671888	0.00671888	0.00671888	0.00671888	0.00671888	0.00671888	0.00671888	0.00671888	0.0620787	0.0620787	0.0620787	0.0620787	0.0356067	0.00671888	0.0620787	0.0620787	0.0620787	0.0620787	0.0356067	0.0356067	0.020423	0.020423	0.020423	0.020423	0.0620787	0.0620787
355	0.328986	0.328986	0.328986	0.328986	0.328986	0.188697	0.108232	0.188697	0.328986	0.328986	0.188697	0.108232	0.188697	0.328986	0.188697	0.0356067	0.0356067	0.0356067	0.0356067	0.0356067	0.0356067	0.0356067	0.0356067	0.0356067	0.0356067	0.0356067	0.0356067	0.0356067	0.0356067	0.0356067	0.0356067	0.328986	0.328986	1	1	0.188697	0.0356067	0.328986	0.328986	0.328986	0.328986	0.188697	0.188697	0.108232	0.108232	0.108232	0.108232	0.328986	0.328986
356	0.188697	0.188697	0.188697	0.188697	0.188697	0.108232	0.0620787	0.108232	0.188697	0.188697	0.108232	0.0620787	0.108232	0.188697	0.108232	0.020423	0.020423	0.020423	0.020423	0.020423	0.020423	0.020423	0.020423	0.020423	0.020423	0.020423	0.020423	0.020423	0.020423	0.020423	0.020423	0.188697	0.188697	0.188697	0.188697	0.108232	0.020423	0.188697	0.188697	0.188697	0.188697	0.108232	0.108232	0.0620787	0.0620787	0.0620787	0.0620787	0.188697	0.188697
357	0.328986	0.328986	0.328986	0.328986	0.328986	0.573573	0.328986	0.573573	1	1	0.188697	0.108232	0.188697	0.328986	0.188697	0.108232	0.108232	0.108232	0.108232	0.108232	0.108232	0.108232	0.108232	0.108232	0.108232	0.108232	0.108232	0.108232	0.108232	0.108232	0.108232	0.328986	0.328986	0.328986	0.328986	0.188697	0.108232	0.328986	0.328986	0.328986	0.328986	0.188697	0.188697	0.108232	0.108232	0.108232	0.108232	0.328986	0.328986
358	0.188697	0.573573	0.573573	0.573573	0.188697	0.108232	0.188697	0.108232	0.188697	0.188697	0.108232	0.0620787	0.108232	0.188697	0.108232	0.0620787	0.0620787	0.0620787	0.0620787	0.0620787	0.0620787	0.0620787	0.0620787	0.0620787	0.0620787	0.0620787	0.0620787	0.0620787	0.0620787	0.0620787	0.0620787	0.188697	0.188697	0.188697	0.188697	0.328986	0.0620787	0.188697	0.188697	0.188697	0.188697	1	0.108232	0.0620787	0.0620787	0.0620787	0.0620787	0.188697	0.573573
359	0.328986	0.328986	0.328986	0.328986	0.328986	0.188697	0.108232	0.188697	0.328986	0.328986	0.188697	0.108232	0.188697	0.328986	0.188697	0.0356067	0.0356067	0.0356067	0.0356067	0.0356067	0.0356067	0.0356067	0.0356067	0.0356067	0.0356067	0.0356067	0.0356067	0.0356067	0.0356067	0.0356067	0.0356067	0.328986	0.328986	0.328986	0.328986	0.188697	0.0356067	0.328986	0.328986	0.328986	0.328986	0.188697	0.188697	0.108232	0.108232	0.108232	0.108232	0.328986	0.328986
360	0.188697	0.573573	0.573573	0.573573	0.188697	0.108232	0.188697	0.108232	0.188697	0.188697	0.108232	0.0620787	0.108232	0.188697	0.108232	0.0620787	0.0620787	0.0620787	0.0620787	0.0620787	0.0620787	0.0620787	0.0620787	0.0620787	0.0620787	0.0620787	0.0620787	0.0620787	0.0620787	0.0620787	0.0620787	0.188697	0.188697	0.188697	0.188697	0.328986	0.0620787	0.188697	0.188697	0.188697	0.188697	1	0.108232	0.0620787	0.0620787	0.0620787	0.0620787	0.188697	0.573573
361	0.188697	0.188697	0.188697	0.188697	0.188697	0.108232	0.0620787	0.108232	0.188697	0.188697	0.108232	0.0620787	0.108232	0.188697	0.108232	0.020423	0.020423	0.020423	0.020423	0.020423	0.020423	0.020423	0.020423	0.020423	0.020423	0.020423	0.020423	0.020423	0.020423	0.020423	0.020423	0.188697	0.188697	0.188697	0.188697	0.108232	0.020423	0.188697	0.188697	0.188697	0.188697	0.108232	0.108232	0.0620787	0.0620787	0.0620787	0.0620787	0.188697	0.188697
362	0.328986	0.328986	0.328986	0.328986	0.328986	0.573573	0.328986	0.573573	1	1	0.188697	0.108232	0.188697	0.328986	0.188697	0.108232	0.108232	0.108232	0.108232	0.108232	0.108232	0.108232	0.108232	0.108232	0.108232	0.108232	0.108232	0.108232	0.108232	0.108232	0.108232	0.328986	0.328986	0.328986	0.328986	0.188697	0.108232	0.328986	0.328986	0.328986	0.328986	0.188697	0.188697	0.108232	0.108232	0.108232	0.108232	0.328986	0.328986
363	0.328986	0.328986	0.328986	0.328986	0.328986	0.573573	0.328986	0.573573	1	1	0.188697	0.108232	0.188697	0.328986	0.188697	0.108232	0.108232	0.108232	0.108232	0.108232	0.108232	0.108232	0.108232	0.108232	0.108232	0.108232	0.108232	0.108232	0.108232	0.108232	0.108232	0.328986	0.328986	0.328986	0.328986	0.188697	0.108232	0.328986	0.328986	0.328986	0.328986	0.188697	0.188697	0.108232	0.108232	0.108232	0.108232	0.328986	0.328986
364	0.328986	0.328986	0.328986	0.328986	0.328986	0.573573	0.328986	0.573573	1	1	0.188697	0.108232	0.188697	0.328986	0.188697	0.108232	0.108232	0.108232	0.108232	0.108232	0.108232	0.108232	0.108232	0.108232	0.108232	0.108232	0.108232	0.108232	0.108232	0.108232	0.108232	0.328986	0.328986	0.328986	0.328986	0.188697	0.108232	0.328986	0.328986	0.328986	0.328986	0.188697	0.188697	0.108232	0.108232	0.108232	0.108232	0.328986	0.328986
365	0.328986	0.328986	0.328986	0.328986	0.328986	0.188697	0.108232	0.188697	0.328986	0.328986	0.188697	0.108232	0.188697	0.328986	0.188697	0.0356067	0.0356067	0.0356067	0.0356067	0.0356067	0.0356067	0.0356067	0.0356067	0.0356067	0.0356067	0.0356067	0.0356067	0.0356067	0.0356067	0.0356067	0.0356067	1	1	0.328986	0.328986	0.188697	0.0356067	1	1	1	1	0.188697	0.188697	0.108232	0.108232	0.108232	0.108232	0.328986	0.328986
366	0.328986	1	1	1	0.328986	0.188697	0.328986	0.188697	0.328986	0.328986	0.188697	0.108232	0.188697	0.328986	0.188697	0.108232	0.108232	0.108232	0.108232	0.108232	0.108232	0.108232	0.108232	0.108232	0.108232	0.108232	0.108232	0.108232	0.108232	0.108232	0.108232	0.328986	0.328986	0.328986	0.328986	0.573573	0.108232	0.328986	0.328986	0.328986	0.328986	0.573573	0.188697	0.108232	0.108232	0.108232	0.108232	0.328986	0.328986
367	0.108232	0.328986	0.328986	0.328986	0.108232	0.188697	0.328986	0.188697	0.328986	0.328986	0.0620787	0.0356067	0.0620787	0.108232	0.0620787	0.108232	0.108232	0.108232	0.108232	0.108232	0.108232	0.108232	0.108232	0.108232	0.108232	0.108232	0.108232	0.108232	0.108232	0.108232	0.108232	0.108232	0.108232	0.108232	0.108232	0.188697	0.108232	0.108232	0.108232	0.108232	0.108232	0.188697	0.0620787	0.0356067	0.0356067	0.0356067	0.0356067	0.108232	0.108232
368	0.328986	0.328986	0.328986	0.328986	0.328986	0.188697	0.108232	0.188697	0.328986	0.328986	0.188697	0.108232	0.188697	0.328986	0.188697	0.0356067	0.0356067	0.0356067	0.0356067	0.0356067	0.0356067	0.0356067	0.0356067	0.0356067	0.0356067	0.0356067	0.0356067	0.0356067	0.0356067	0.0356067	0.0356067	0.328986	0.328986	0.328986	0.328986	0.188697	0.0356067	0.328986	0.328986	0.328986	0.328986	0.188697	0.188697	0.108232	0.108232	0.108232	0.108232	0.328986	0.328986
369	0.328986	0.328986	0.328986	0.328986	0.328986	0.188697	0.108232	0.188697	0.328986	0.328986	0.188697	0.108232	0.188697	0.328986	0.188697	0.0356067	0.0356067	0.0356067	0.0356067	0.0356067	0.0356067	0.0356067	0.0356067	0.0356067	0.0356067	0.0356067	0.0356067	0.0356067	0.0356067	0.0356067	0.0356067	0.328986	0.328986	0.328986	0.328986	0.188697	0.0356067	0.328986	0.328986	0.328986	0.328986	0.188697	0.188697	0.108232	0.108232	0.108232	0.108232	0.328986	0.328986
370	0.328986	0.328986	0.328986	0.328986	0.328986	0.188697	0.108232	0.188697	0.328986	0.328986	0.188697	0.108232	0.188697	0.328986	0.188697	0.0356067	0.0356067	0.0356067	0.0356067	0.0356067	0.0356067	0.0356067	0.0356067	0.0356067	0.0356067	0.0356067	0.0356067	0.0356067	0.0356067	0.0356067	0.0356067	0.328986	0.328986	0.328986	0.328986	0.188697	0.0356067	0.328986	0.328986	0.328986	0.328986	0.188697	0.188697	0.108232	0.108232	0.108232	0.108232	0.328986	0.328986
371	0.328986	0.328986	0.328986	0.328986	0.328986	0.188697	0.108232	0.188697	0.328986	0.328986	0.188697	0.108232	0.188697	0.328986	0.188697	0.0356067	0.0356067	0.0356067	0.0356067	0.0356067	0.0356067	0.0356067	0.0356067	0.0356067	0.0356067	0.0356067	0.0356067	0.0356067	0.0356067	0.0356067	0.0356067	0.328986	0.328986	0.328986	0.328986	0.188697	0.0356067	0.328986	0.328986	0.328986	0.328986	0.188697	0.188697	0.108232	0.108232	0.108232	0.108232	0.328986	0.328986
372	0.328986	0.328986	0.328986	0.328986	0.328986	0.188697	0.108232	0.188697	0.328986	0.328986	0.188697	0.108232	0.188697	0.328986	0.188697	0.0356067	0.0356067	0.0356067	0.0356067	0.0356067	0.0356067	0.0356067	0.0356067	0.0356067	0.0356067	0.0356067	0.0356067	0.0356067	0.0356067	0.0356067	0.0356067	0.328986	0.328986	0.328986	0.328986	0.188697	0.0356067	0.328986	0.328986	0.328986	0.328986	0.188697	0.188697	0.108232	0.108232	0.108232	0.108232	0.328986	0.328986
373	0.328986	0.328986	0.328986	0.328986	0.328986	0.188697	0.108232	0.188697	0.328986	0.328986	0.188697	0.108232	0.188697	0.328986	0.188697	0.0356067	0.0356067	0.0356067	0.0356067	0.0356067	0.0356067	0.0356067	0.0356067	0.0356067	0.0356067	0.0356067	0.0356067	0.0356067	0.0356067	0.0356067	0.0356067	0.328986	0.328986	0.328986	0.328986	0.188697	0.0356067	0.328986	0.328986	0.328986	0.328986	0.188697	0.188697	0.108232	0.108232	0.108232	0.108232	0.328986	0.328986
374	1	0.328986	0.328986	0.328986	0.328986	0.573573	0.328986	0.573573	0.328986	0.328986	0.188697	0.108232	0.188697	0.328986	0.188697	0.0356067	0.0356067	0.0356067	0.0356067	0.0356067	0.0356067	0.0356067	0.0356067	0.0356067	0.0356067	0.0356067	0.0356067	0.0356067	0.0356067	0.0356067	0.0356067	0.328986	0.328986	0.328986	0.328986	0.188697	0.0356067	0.328986	0.328986	0.328986	0.328986	0.188697	0.188697	0.108232	0.108232	0.108232	0.108232	0.328986	0.328986
375	0.328986	0.328986	0.328986	0.328986	0.328986	0.188697	0.108232	0.188697	0.328986	0.328986	0.188697	0.108232	0.188697	0.328986	0.188697	0.0356067	0.0356067	0.0356067	0.0356067	0.0356067	0.0356067	0.0356067	0.0356067	0.0356067	0.0356067	0.0356067	0.0356067	0.0356067	0.0356067	0.0356067	0.0356067	1	1	0.328986	0.328986	0.188697	0.0356067	1	1	1	1	0.188697	0.188697	0.108232	0.108232	0.108232	0.108232	0.328986	0.328986
376	0.328986	0.328986	0.328986	0.328986	0.328986	0.573573	0.328986	0.573573	1	1	0.188697	0.108232	0.188697	0.328986	0.188697	0.108232	0.108232	0.108232	0.108232	0.108232	0.108232	0.108232	0.108232	0.108232	0.108232	0.108232	0.108232	0.108232	0.108232	0.108232	0.108232	0.328986	0.328986	0.328986	0.328986	0.188697	0.108232	0.328986	0.328986	0.328986	0.328986	0.188697	0.188697	0.108232	0.108232	0.108232	0.108232	0.328986	0.328986
377	0.328986	0.328986	0.328986	0.328986	0.328986	0.573573	0.328986	0.573573	1	1	0.188697	0.108232	0.188697	0.328986	0.188697	0.108232	0.108232	0.108232	0.108232	0.108232	0.108232	0.108232	0.108232	0.108232	0.108232	0.108232	0.108232	0.108232	0.108232	0.108232	0.108232	0.328986	0.328986	0.328986	0.328986	0.188697	0.108232	0.328986	0.328986	0.328986	0.328986	0.188697	0.188697	0.108232	0.108232	0.108232	0.108232	0.328986	0.328986
378	0.328986	0.328986	0.328986	0.328986	0.328986	0.573573	0.328986	0.573573	1	1	0.188697	0.108232	0.188697	0.328986	0.188697	0.108232	0.108232	0.108232	0.108232	0.108232	0.108232	0.108232	0.108232	0.108232	0.108232	0.108232	0.108232	0.108232	0.108232	0.108232	0.108232	0.328986	0.328986	0.328986	0.328986	0.188697	0.108232	0.328986	0.328986	0.328986	0.328986	0.188697	0.188697	0.108232	0.108232	0.108232	0.108232	0.328986	0.328986
379	0.188697	0.188697	0.188697	0.188697	0.188697	0.108232	0.0620787	0.108232	0.188697	0.188697	0.108232	0.0620787	0.108232	0.188697	0.108232	0.020423	0.020423	0.020423	0.020423	0.020423	0.020423	0.020423	0.020423	0.020423	0.020423	0.020423	0.020423	0.020423	0.020423	0.020423	0.020423	0.188697	0.188697	0.188697	0.188697	0.108232	0.020423	0.188697	0.188697	0.188697	0.188697	0.108232	0.108232	0.0620787	0.0620787	0.0620787	0.0620787	0.188697	0.188697
380	0.328986	0.328986	0.328986	0.328986	0.328986	0.573573	0.328986	0.573573	1	1	0.188697	0.108232	0.188697	0.328986	0.188697	0.108232	0.108232	0.108232	0.108232	0.108232	0.108232	0.108232	0.108232	0.108232	0.108232	0.108232	0.108232	0.108232	0.108232	0.108232	0.108232	0.328986	0.328986	0.328986	0.328986	0.188697	0.108232	0.328986	0.328986	0.328986	0.328986	0.188697	0.188697	0.108232	0.108232	0.108232	0.108232	0.328986	0.328986
381	0.328986	0.328986	0.328986	0.328986	0.328986	0.573573	0.328986	0.573573	1	1	0.188697	0.108232	0.188697	0.328986	0.188697	0.108232	0.108232	0.108232	0.108232	0.108232	0.108232	0.108232	0.108232	0.108232	0.108232	0.108232	0.108232	0.108232	0.108232	0.108232	0.108232	0.328986	0.328986	0.328986	0.328986	0.188697	0.108232	0.328986	0.328986	0.328986	0.328986	0.188697	0.188697	0.108232	0.108232	0.108232	0.108232	0.328986	0.328986
382	0.328986	0.328986	0.328986	0.328986	0.328986	0.188697	0.108232	0.188697	0.328986	0.328986	0.188697	0.108232	0.188697	0.328986	0.188697	0.0356067	0.0356067	0.0356067	0.0356067	0.0356067	0.0356067	0.0356067	0.0356067	0.0356067	0.0356067	0.0356067	0.0356067	0.0356067	0.0356067	0.0356067	0.0356067	1	1	0.328986	0.328986	0.188697	0.0356067	1	1	1	1	0.188697	0.188697	0.108232	0.108232	0.108232	0.108232	0.328986	0.328986
383	0.328986	0.328986	0.328986	0.328986	0.328986	0.188697	0.108232	0.188697	0.328986	0.328986	0.188697	0.108232	0.188697	0.328986	0.188697	0.0356067	0.0356067	0.0356067	0.0356067	0.0356067	0.0356067	0.0356067	0.0356067	0.0356067	0.0356067	0.0356067	0.0356067	0.0356067	0.0356067	0.0356067	0.0356067	1	1	0.328986	0.328986	0.188697	0.0356067	1	1	1	1	0.188697	0.188697	0.108232	0.108232	0.108232	0.108232	0.328986	0.328986
384	0.328986	0.328986	0.328986	0.328986	0.328986	0.573573	0.328986	0.573573	1	1	0.188697	0.108232	0.188697	0.328986	0.188697	0.108232	0.108232	0.108232	0.108232	0.108232	0.108232	0.108232	0.108232	0.108232	0.108232	0.108232	0.108232	0.108232	0.108232	0.108232	0.108232	0.328986	0.328986	0.328986	0.328986	0.188697	0.108232	0.328986	0.328986	0.328986	0.328986	0.188697	0.188697	0.108232	0.108232	0.108232	0.108232	0.328986	0.328986
385	0.328986	0.328986	0.328986	0.328986	0.328986	0.573573	0.328986	0.573573	1	1	0.188697	0.108232	0.188697	0.328986	0.188697	0.108232	0.108232	0.108232	0.108232	0.108232	0.108232	0.108232	0.108232	0.108232	0.108232	0.108232	0.108232	0.108232	0.108232	0.108232	0.108232	0.328986	0.328986	0.328986	0.328986	0.188697	0.108232	0.328986	0.328986	0.328986	0.328986	0.188697	0.188697	0.108232	0.108232	0.108232	0.108232	0.328986	0.328986
386	0.328986	0.328986	0.328986	0.328986	0.328986	0.573573	0.328986	0.573573	1	1	0.188697	0.108232	0.188697	0.328986	0.188697	0.108232	0.108232	0.108232	0.108232	0.108232	0.108232	0.108232	0.108232	0.108232	0.108232	0.108232	0.108232	0.108232	0.108232	0.108232	0.108232	0.328986	0.328986	0.328986	0.328986	0.188697	0.108232	0.328986	0.328986	0.328986	0.328986	0.188697	0.188697	0.108232	0.108232	0.108232	0.108232	0.328986	0.328986
387	0.328986	0.328986	0.328986	0.328986	0.328986	0.188697	0.108232	0.188697	0.328986	0.328986	0.188697	0.108232	0.188697	0.328986	0.188697	0.0356067	0.0356067	0.0356067	0.0356067	0.0356067	0.0356067	0.0356067	0.0356067	0.0356067	0.0356067	0.0356067	0.0356067	0.0356067	0.0356067	0.0356067	0.0356067	0.328986	0.328986	0.328986	0.328986	0.188697	0.0356067	0.328986	0.328986	0.328986	0.328986	0.188697	0.188697	0.108232	0.108232	0.108232	0.108232	0.328986	0.328986
388	0.328986	0.328986	0.328986	0.328986	0.328986	0.188697	0.108232	0.188697	0.328986	0.328986	0.188697	0.108232	0.188697	0.328986	0.188697	0.0356067	0.0356067	0.0356067	0.0356067	0.0356067	0.0356067	0.0356067	0.0356067	0.0356067	0.0356067	0.0356067	0.0356067	0.0356067	0.0356067	0.0356067	0.0356067	1	1	0.328986	0.328986	0.188697	0.0356067	1	1	1	1	0.188697	0.188697	0.108232	0.108232	0.108232	0.108232	0.328986	0.328986
389	0.108232	0.328986	0.328986	0.328986	0.108232	0.0620787	0.108232	0.0620787	0.108232	0.108232	0.0620787	0.0356067	0.0620787	0.108232	0.0620787	0.0356067	0.0356067	0.0356067	0.0356067	0.0356067	0.0356067	0.0356067	0.0356067	0.0356067	0.0356067	0.0356067	0.0356067	0.0356067	0.0356067	0.0356067	0.0356067	0.108232	0.108232	0.108232	0.108232	0.188697	0.0356067	0.108232	0.108232	0.108232	0.108232	0.188697	0.0620787	0.0356067	0.0356067	0.0356067	0.0356067	0.108232	0.108232
390	0.0620787	0.188697	0.188697	0.188697	0.188697	0.0356067	0.0620787	0.0356067	0.0620787	0.0620787	0.0356067	0.0620787	0.108232	0.188697	0.108232	0.0620787	0.0620787	0.0620787	0.0620787	0.0620787	0.0620787	0.0620787	0.0620787	0.0620787	0.0620787	0.0620787	0.0620787	0.0620787	0.0620787	0.0620787	0.0620787	0.0620787	0.0620787	0.0620787	0.0620787	0.328986	0.0620787	0.0620787	0.0620787	0.0620787	0.0620787	0.108232	0.108232	0.0620787	0.0620787	0.0620787	0.0620787	0.0620787	0.0620787
391	0.328986	0.328986	0.328986	0.328986	0.328986	0.188697	0.108232	0.188697	0.328986	0.328986	0.188697	0.108232	0.188697	0.328986	0.188697	0.0356067	0.0356067	0.0356067	0.0356067	0.0356067	0.0356067	0.0356067	0.0356067	0.0356067	0.0356067	0.0356067	0.0356067	0.0356067	0.0356067	0.0356067	0.0356067	0.328986	0.328986	0.328986	0.328986	0.188697	0.0356067	0.328986	0.328986	0.328986	0.328986	0.188697	0.188697	0.108232	0.108232	0.108232	0.108232	0.328986	0.328986
392	0.328986	0.328986	0.328986	0.328986	0.328986	0.573573	0.328986	0.573573	1	1	0.188697	0.108232	0.188697	0.328986	0.188697	0.108232	0.108232	0.108232	0.108232	0.108232	0.108232	0.108232	0.108232	0.108232	0.108232	0.108232	0.108232	0.108232	0.108232	0.108232	0.108232	0.328986	0.328986	0.328986	0.328986	0.188697	0.108232	0.328986	0.328986	0.328986	0.328986	0.188697	0.188697	0.108232	0.108232	0.108232	0.108232	0.328986	0.328986
393	0.328986	0.328986	0.328986	0.328986	0.328986	0.573573	0.328986	0.573573	1	1	0.188697	0.108232	0.188697	0.328986	0.188697	0.108232	0.108232	0.108232	0.108232	0.108232	0.108232	0.108232	0.108232	0.108232	0.108232	0.108232	0.108232	0.108232	0.108232	0.108232	0.108232	0.328986	0.328986	0.328986	0.328986	0.188697	0.108232	0.328986	0.328986	0.328986	0.328986	0.188697	0.188697	0.108232	0.108232	0.108232	0.108232	0.328986	0.328986
394	0.328986	0.328986	0.328986	0.328986	0.328986	0.573573	0.328986	0.573573	1	1	0.188697	0.108232	0.188697	0.328986	0.188697	0.108232	0.108232	0.108232	0.108232	0.108232	0.108232	0.108232	0.108232	0.108232	0.108232	0.108232	0.108232	0.108232	0.108232	0.108232	0.108232	0.328986	0.328986	0.328986	0.328986	0.188697	0.108232	0.328986	0.328986	0.328986	0.328986	0.188697	0.188697	0.108232	0.108232	0.108232	0.108232	0.328986	0.328986
395	0.328986	0.328986	0.328986	0.328986	0.328986	0.573573	0.328986	0.573573	1	1	0.188697	0.108232	0.188697	0.328986	0.188697	0.108232	0.108232	0.108232	0.108232	0.108232	0.108232	0.108232	0.108232	0.108232	0.108232	0.108232	0.108232	0.108232	0.108232	0.108232	0.108232	0.328986	0.328986	0.328986	0.328986	0.188697	0.108232	0.328986	0.328986	0.328986	0.328986	0.188697	0.188697	0.108232	0.108232	0.108232	0.108232	0.328986	0.328986
396	0.328986	0.328986	0.328986	0.328986	0.328986	0.573573	0.328986	0.573573	1	1	0.188697	0.108232	0.188697	0.328986	0.188697	0.108232	0.108232	0.108232	0.108232	0.108232	0.108232	0.108232	0.108232	0.108232	0.108232	0.108232	0.108232	0.108232	0.108232	0.108232	0.108232	0.328986	0.328986	0.328986	0.328986	0.188697	0.108232	0.328986	0.328986	0.328986	0.328986	0.188697	0.188697	0.108232	0.108232	0.108232	0.108232	0.328986	0.328986
397	0.328986	0.328986	0.328986	0.328986	0.328986	0.188697	0.108232	0.188697	0.328986	0.328986	0.188697	0.108232	0.188697	0.328986	0.188697	0.0356067	0.0356067	0.0356067	0.0356067	0.0356067	0.0356067	0.0356067	0.0356067	0.0356067	0.0356067	0.0356067	0.0356067	0.0356067	0.0356067	0.0356067	0.0356067	0.328986	0.328986	0.328986	0.328986	0.188697	0.0356067	0.328986	0.328986	0.328986	0.328986	0.188697	0.188697	0.108232	0.108232	0.108232	0.108232	0.328986	0.328986
398	0.328986	0.328986	0.328986	0.328986	0.328986	0.573573	0.328986	0.573573	1	1	0.188697	0.108232	0.188697	0.328986	0.188697	0.108232	0.108232	0.108232	0.108232	0.108232	0.108232	0.108232	0.108232	0.108232	0.108232	0.108232	0.108232	0.108232	0.108232	0.108232	0.108232	0.328986	0.328986	0.328986	0.328986	0.188697	0.108232	0.328986	0.328986	0.328986	0.328986	0.188697	0.188697	0.108232	0.108232	0.108232	0.108232	0.328986	0.328986
399	0.328986	0.328986	0.328986	0.328986	0.328986	0.573573	0.328986	0.573573	1	1	0.188697	0.108232	0.188697	0.328986	0.188697	0.108232	0.108232	0.108232	0.108232	0.108232	0.108232	0.108232	0.108232	0.108232	0.108232	0.108232	0.108232	0.108232	0.108232	0.108232	0.108232	0.328986	0.328986	0.328986	0.328986	0.188697	0.108232	0.328986	0.328986	0.328986	0.328986	0.188697	0.188697	0.108232	0.108232	0.108232	0.108232	0.328986	0.328986
400	0.328986	0.328986	0.328986	0.328986	0.328986	0.573573	0.328986	0.573573	1	1	0.188697	0.108232	0.188697	0.328986	0.188697	0.108232	0.108232	0.108232	0.108232	0.108232	0.108232	0.108232	0.108232	0.108232	0.108232	0.108232	0.108232	0.108232	0.108232	0.108232	0.108232	0.328986	0.328986	0.328986	0.328986	0.188697	0.108232	0.328986	0.328986	0.328986	0.328986	0.188697	0.188697	0.108232	0.108232	0.108232	0.108232	0.328986	0.328986
401	0.328986	0.328986	0.328986	0.328986	0.328986	0.573573	0.328986	0.573573	1	1	0.188697	0.108232	0.188697	0.328986	0.188697	0.108232	0.108232	0.108232	0.108232	0.108232	0.108232	0.108232	0.108232	0.108232	0.108232	0.108232	0.108232	0.108232	0.108232	0.108232	0.108232	0.328986	0.328986	0.328986	0.328986	0.188697	0.108232	0.328986	0.328986	0.328986	0.328986	0.188697	0.188697	0.108232	0.108232	0.108232	0.108232	0.328986	0.328986
402	0.328986	0.328986	0.328986	0.328986	0.328986	0.573573	0.328986	0.573573	1	1	0.188697	0.108232	0.188697	0.328986	0.188697	0.108232	0.108232	0.108232	0.108232	0.108232	0.108232	0.108232	0.108232	0.108232	0.108232	0.108232	0.108232	0.108232	0.108232	0.108232	0.108232	0.328986	0.328986	0.328986	0.328986	0.188697	0.108232	0.328986	0.328986	0.328986	0.328986	0.188697	0.188697	0.108232	0.108232	0.108232	0.108232	0.328986	0.328986
403	0.328986	0.328986	0.328986	0.328986	0.328986	0.573573	0.328986	0.573573	1	1	0.188697	0.108232	0.188697	0.328986	0.188697	0.108232	0.108232	0.108232	0.108232	0.108232	0.108232	0.108232	0.108232	0.108232	0.108232	0.108232	0.108232	0.108232	0.108232	0.108232	0.108232	0.328986	0.328986	0.328986	0.328986	0.188697	0.108232	0.328986	0.328986	0.328986	0.328986	0.188697	0.188697	0.108232	0.108232	0.108232	0.108232	0.328986	0.328986
404	0.328986	0.328986	0.328986	0.328986	0.328986	0.188697	0.108232	0.188697	0.328986	0.328986	0.188697	0.108232	0.188697	0.328986	0.188697	0.0356067	0.0356067	0.0356067	0.0356067	0.0356067	0.0356067	0.0356067	0.0356067	0.0356067	0.0356067	0.0356067	0.0356067	0.0356067	0.0356067	0.0356067	0.0356067	0.328986	0.328986	0.328986	0.328986	0.188697	0.0356067	0.328986	0.328986	0.328986	0.328986	0.188697	0.188697	0.108232	0.108232	0.108232	0.108232	0.328986	0.328986
405	0.328986	0.328986	0.328986	0.328986	0.328986	0.573573	0.328986	0.573573	1	1	0.188697	0.108232	0.188697	0.328986	0.188697	0.108232	0.108232	0.108232	0.108232	0.108232	0.108232	0.108232	0.108232	0.108232	0.108232	0.108232	0.108232	0.108232	0.108232	0.108232	0.108232	0.328986	0.328986	0.328986	0.328986	0.188697	0.108232	0.328986	0.328986	0.328986	0.328986	0.188697	0.188697	0.108232	0.108232	0.108232	0.108232	0.328986	0.328986
406	0.328986	0.328986	0.328986	0.328986	0.328986	0.573573	0.328986	0.573573	1	1	0.188697	0.108232	0.188697	0.328986	0.188697	0.108232	0.108232	0.108232	0.108232	0.108232	0.108232	0.108232	0.108232	0.108232	0.108232	0.108232	0.108232	0.108232	0.108232	0.108232	0.108232	0.328986	0.328986	0.328986	0.328986	0.188697	0.108232	0.328986	0.328986	0.328986	0.328986	0.188697	0.188697	0.108232	0.108232	0.108232	0.108232	0.328986	0.328986
407	0.328986	0.328986	0.328986	0.328986	0.328986	0.573573	0.328986	0.573573	1	1	0.188697	0.108232	0.188697	0.328986	0.188697	0.108232	0.108232	0.108232	0.108232	0.108232	0.108232	0.108232	0.108232	0.108232	0.108232	0.108232	0.108232	0.108232	0.108232	0.108232	0.108232	0.328986	0.328986	0.328986	0.328986	0.188697	0.108232	0.328986	0.328986	0.328986	0.328986	0.188697	0.188697	0.108232	0.108232	0.108232	0.108232	0.328986	0.328986
408	0.328986	0.328986	0.328986	0.328986	0.328986	0.573573	0.328986	0.573573	1	1	0.188697	0.108232	0.188697	0.328986	0.188697	0.108232	0.108232	0.108232	0.108232	0.108232	0.108232	0.108232	0.108232	0.108232	0.108232	0.108232	0.108232	0.108232	0.108232	0.108232	0.108232	0.328986	0.328986	0.328986	0.328986	0.188697	0.108232	0.328986	0.328986	0.328986	0.328986	0.188697	0.188697	0.108232	0.108232	0.108232	0.108232	0.328986	0.328986
409	0.328986	0.328986	0.328986	0.328986	0.328986	0.573573	0.328986	0.573573	1	1	0.188697	0.108232	0.188697	0.328986	0.188697	0.108232	0.108232	0.108232	0.108232	0.108232	0.108232	0.108232	0.108232	0.108232	0.108232	0.108232	0.108232	0.108232	0.108232	0.108232	0.108232	0.328986	0.328986	0.328986	0.328986	0.188697	0.108232	0.328986	0.328986	0.328986	0.328986	0.188697	0.188697	0.108232	0.108232	0.108232	0.108232	0.328986	0.328986
410	0.328986	0.328986	0.328986	0.328986	0.328986	0.573573	0.328986	0.573573	1	1	0.188697	0.108232	0.188697	0.328986	0.188697	0.108232	0.108232	0.108232	0.108232	0.108232	0.108232	0.108232	0.108232	0.108232	0.108232	0.108232	0.108232	0.108232	0.108232	0.108232	0.108232	0.328986	0.328986	0.328986	0.328986	0.188697	0.108232	0.328986	0.328986	0.328986	0.328986	0.188697	0.188697	0.108232	0.108232	0.108232	0.108232	0.328986	0.328986
411	0.328986	0.328986	0.328986	0.328986	0.328986	0.573573	0.328986	0.573573	1	1	0.188697	0.108232	0.188697	0.328986	0.188697	0.108232	0.108232	0.108232	0.108232	0.108232	0.108232	0.108232	0.108232	0.108232	0.108232	0.108232	0.108232	0.108232	0.108232	0.108232	0.108232	0.328986	0.328986	0.328986	0.328986	0.188697	0.108232	0.328986	0.328986	0.328986	0.328986	0.188697	0.188697	0.108232	0.108232	0.108232	0.108232	0.328986	0.328986
412	0.188697	0.573573	0.573573	0.573573	0.188697	0.108232	0.188697	0.108232	0.188697	0.188697	0.108232	0.0620787	0.108232	0.188697	0.108232	0.188697	0.188697	0.188697	0.188697	0.188697	0.188697	0.188697	0.188697	0.188697	0.188697	0.188697	0.188697	0.188697	0.188697	0.188697	0.188697	0.188697	0.188697	0.188697	0.188697	0.328986	0.188697	0.188697	0.188697	0.188697	0.188697	0.328986	0.108232	0.0620787	0.0620787	0.0620787	0.0620787	0.188697	0.188697
413	0.328986	0.328986	0.328986	0.328986	0.328986	0.573573	0.328986	0.573573	1	1	0.188697	0.108232	0.188697	0.328986	0.188697	0.108232	0.108232	0.108232	0.108232	0.108232	0.108232	0.108232	0.108232	0.108232	0.108232	0.108232	0.108232	0.108232	0.108232	0.108232	0.108232	0.328986	0.328986	0.328986	0.328986	0.188697	0.108232	0.328986	0.328986	0.328986	0.328986	0.188697	0.188697	0.108232	0.108232	0.108232	0.108232	0.328986	0.328986
414	0.328986	0.328986	0.328986	0.328986	0.328986	0.188697	0.108232	0.188697	0.328986	0.328986	0.188697	0.108232	0.188697	0.328986	0.188697	0.0356067	0.0356067	0.0356067	0.0356067	0.0356067	0.0356067	0.0356067	0.0356067	0.0356067	0.0356067	0.0356067	0.0356067	0.0356067	0.0356067	0.0356067	0.0356067	0.328986	0.328986	0.328986	0.328986	0.188697	0.0356067	0.328986	0.328986	0.328986	0.328986	0.188697	0.188697	0.108232	0.108232	0.108232	0.108232	0.328986	0.328986
415	0.328986	0.328986	0.328986	0.328986	0.328986	0.188697	0.108232	0.188697	0.328986	0.328986	0.188697	0.108232	0.188697	0.328986	0.188697	0.0356067	0.0356067	0.0356067	0.0356067	0.0356067	0.0356067	0.0356067	0.0356067	0.0356067	0.0356067	0.0356067	0.0356067	0.0356067	0.0356067	0.0356067	0.0356067	1	1	0.328986	0.328986	0.188697	0.0356067	1	1	1	1	0.188697	0.188697	0.108232	0.108232	0.108232	0.108232	0.328986	0.328986
416	0.328986	0.328986	0.328986	0.328986	1	0.188697	0.108232	0.188697	0.328986	0.328986	0.188697	0.328986	0.573573	1	0.573573	0.108232	0.108232	0.108232	0.108232	0.108232	0.108232	0.108232	0.108232	0.108232	0.108232	0.108232	0.108232	0.108232	0.108232	0.108232	0.108232	0.328986	0.328986	0.328986	0.328986	0.573573	0.108232	0.328986	0.328986	0.328986	0.328986	0.188697	0.573573	0.328986	0.328986	0.328986	0.328986	0.328986	0.328986
417	0.328986	0.328986	0.328986	0.328986	0.328986	0.188697	0.108232	0.188697	0.328986	0.328986	0.188697	0.108232	0.188697	0.328986	0.188697	0.0356067	0.0356067	0.0356067	0.0356067	0.0356067	0.0356067	0.0356067	0.0356067	0.0356067	0.0356067	0.0356067	0.0356067	0.0356067	0.0356067	0.0356067	0.0356067	0.328986	0.328986	0.328986	0.328986	0.188697	0.0356067	0.328986	0.328986	0.328986	0.328986	0.188697	0.188697	0.108232	0.108232	0.108232	0.108232	0.328986	0.328986
418	0.328986	0.328986	0.328986	0.328986	0.328986	0.573573	0.328986	0.573573	1	1	0.188697	0.108232	0.188697	0.328986	0.188697	0.108232	0.108232	0.108232	0.108232	0.108232	0.108232	0.108232	0.108232	0.108232	0.108232	0.108232	0.108232	0.108232	0.108232	0.108232	0.108232	0.328986	0.328986	0.328986	0.328986	0.188697	0.108232	0.328986	0.328986	0.328986	0.328986	0.188697	0.188697	0.108232	0.108232	0.108232	0.108232	0.328986	0.328986
419	0.188697	0.188697	0.188697	0.188697	0.188697	0.108232	0.0620787	0.108232	0.188697	0.188697	0.108232	0.0620787	0.108232	0.188697	0.108232	0.020423	0.020423	0.020423	0.020423	0.020423	0.020423	0.020423	0.020423	0.020423	0.020423	0.020423	0.020423	0.020423	0.020423	0.020423	0.020423	0.188697	0.188697	0.188697	0.188697	0.108232	0.020423	0.188697	0.188697	0.188697	0.188697	0.108232	0.108232	0.0620787	0.0620787	0.0620787	0.0620787	0.188697	0.188697
420	0.328986	0.328986	0.328986	0.328986	0.328986	0.188697	0.108232	0.188697	0.328986	0.328986	0.188697	0.108232	0.188697	0.328986	0.188697	0.0356067	0.0356067	0.0356067	0.0356067	0.0356067	0.0356067	0.0356067	0.0356067	0.0356067	0.0356067	0.0356067	0.0356067	0.0356067	0.0356067	0.0356067	0.0356067	1	1	0.328986	0.328986	0.188697	0.0356067	1	1	1	1	0.188697	0.188697	0.108232	0.108232	0.108232	0.108232	0.328986	0.328986
421	0.188697	0.188697	0.188697	0.188697	0.188697	0.108232	0.0620787	0.108232	0.188697	0.188697	0.108232	0.0620787	0.108232	0.188697	0.108232	0.020423	0.020423	0.020423	0.020423	0.020423	0.020423	0.020423	0.020423	0.020423	0.020423	0.020423	0.020423	0.020423	0.020423	0.020423	0.020423	0.188697	0.188697	0.188697	0.188697	0.108232	0.020423	0.188697	0.188697	0.188697	0.188697	0.108232	0.108232	0.0620787	0.0620787	0.0620787	0.0620787	0.188697	0.188697
422	0.328986	0.328986	0.328986	0.328986	0.328986	0.573573	0.328986	0.573573	1	1	0.188697	0.108232	0.188697	0.328986	0.188697	0.108232	0.108232	0.108232	0.108232	0.108232	0.108232	0.108232	0.108232	0.108232	0.108232	0.108232	0.108232	0.108232	0.108232	0.108232	0.108232	0.328986	0.328986	0.328986	0.328986	0.188697	0.108232	0.328986	0.328986	0.328986	0.328986	0.188697	0.188697	0.108232	0.108232	0.108232	0.108232	0.328986	0.328986
423	0.328986	0.328986	0.328986	0.328986	0.328986	0.188697	0.108232	0.188697	0.328986	0.328986	0.188697	0.108232	0.188697	0.328986	0.188697	0.0356067	0.0356067	0.0356067	0.0356067	0.0356067	0.0356067	0.0356067	0.0356067	0.0356067	0.0356067	0.0356067	0.0356067	0.0356067	0.0356067	0.0356067	0.0356067	0.328986	0.328986	0.328986	0.328986	0.188697	0.0356067	0.328986	0.328986	0.328986	0.328986	0.188697	0.188697	0.108232	0.108232	0.108232	0.108232	0.328986	0.328986
424	0.328986	0.328986	0.328986	0.328986	0.328986	0.188697	0.108232	0.188697	0.328986	0.328986	0.188697	0.108232	0.188697	0.328986	0.188697	0.0356067	0.0356067	0.0356067	0.0356067	0.0356067	0.0356067	0.0356067	0.0356067	0.0356067	0.0356067	0.0356067	0.0356067	0.0356067	0.0356067	0.0356067	0.0356067	0.328986	0.328986	0.328986	0.328986	0.188697	0.0356067	0.328986	0.328986	0.328986	0.328986	0.188697	0.188697	0.108232	0.108232	0.108232	0.108232	0.328986	0.328986
[truncated: 949 more rows]
[truncated: 1,324 more columns]

## Sheet: S1-evidence for drug- microbe
drug	microbe	evidence for drug- microbe
[truncated: 139 more rows]

## Sheet: S2-evidence formicrobe -disease
microbe	disease	evidence for microbe -disease
[truncated: 81 more rows]

## Sheet: S3-evidence fordrug-microbe-dis
drug	microbe	disease	evidence for drug- microbe- disease
[truncated: 72 more rows]

[truncated: 1 more sheets: Case Studies(Table S1)]
